# Supplementary material for: Short Inverted Repeats as Mutational Hotspots and Putative Drivers of Genome Instability in Osteosarcoma
Source: Genes (Basel). 2025 Oct 14;16(10):1202. doi: 10.3390/genes16101202 (PMC12562434; doi:10.3390/genes16101202)
Supplement: Supplementary file 1 [file genes-16-01202-s001.zip]

Archive with 1 entries (1 files):
- genes-3850071-supplementary.xlsx
