# Supplementary material for: Short Inverted Repeats as Mutational Hotspots and Putative Drivers of Genome Instability in Osteosarcoma
Source: Genes (Basel). 2025 Oct 14;16(10):1202. doi: 10.3390/genes16101202 (PMC12562434; doi:10.3390/genes16101202)
Supplement: Supplementary file 1 [file genes-16-01202-s001.zip › genes-3850071-supplementary.xlsx]

## Sheet: Table S1
Table S1: Number of SIRs within protein coding genes and lncRNAs regions.
Gene Type	Genomic region	Number of SIRs overlapped
Protein coding	Exon	170121
	CDS	51132
	Intron	2223781
	5' utr	46094
	3' utr	108969
	upstream 2kbp	213562
	downtream 2kbp	243470
lncRNA	Exon	53786
	Intron	880332
	upstream 2kbp	80470
	downtream 2kbp	93901

## Sheet: Table S2
Table S2: Hypermutated SIRs with significantly higher SNV densities within spacers than in flanking control sequences. (Binomial test with Benjamini-Hochberg correction)
Chromosome	SIR_start	SIR_end	SIR_sequence	SIR_type	Spacer_start	Spacer_end	Spacer	Spacer_length	Nmuts_spacer	dmuts_control	p_value	reject	adjust_p
chr1	6868302	6868328	TTTTTTTTTTTTTTTTAAAAACAAAA	imperfect	6868312	6868318	TTTTTT	6	1	0	0	TRUE	0
chr1	37319775	37319795	CCTAAGCACAGGCCCTTAGG	perfect	37319781	37319789	CACAGGCC	8	1	0	0	TRUE	0
chr1	46830380	46830400	TGTTAGTTTTCTTTCTAACA	perfect	46830386	46830394	TTTTCTTT	8	1	0	0	TRUE	0
chr1	50799088	50799106	GGCGTGAGCTACCACGCC	perfect	50799094	50799100	AGCTAC	6	1	0	0	TRUE	0
chr1	54366367	54366389	AGTCCTAAGATACTCTAGGACT	perfect	54366374	54366382	AGATACTC	8	1	0	0	TRUE	0
chr1	54544850	54544868	TTTAGGGTGAGGCCTAAA	perfect	54544856	54544862	GTGAGG	6	1	0	0	TRUE	0
chr1	56942040	56942057	AATAATTATTGATTATT	perfect	56942046	56942051	TATTG	5	1	0	0	TRUE	0
chr1	57414550	57414571	TGCAATATTCTCTTTATTGCA	perfect	57414557	57414564	TTCTCTT	7	1	0	0	TRUE	0
chr1	58641613	58641632	ACATAAGATTAGGTTATGT	perfect	58641619	58641626	GATTAGG	7	1	0	0	TRUE	0
chr1	58730385	58730404	TATATACATATATTATATA	perfect	58730391	58730398	CATATAT	7	1	0	0	TRUE	0
chr1	62420244	62420265	TATAAATGTTGTTGATTTATA	perfect	62420251	62420258	GTTGTTG	7	1	0	0	TRUE	0
chr1	64780078	64780094	TAAAAAAAAATTTTTA	perfect	64780084	64780088	AAAA	4	1	0	0	TRUE	0
chr1	65372389	65372409	CTCAGCAAATACCTGCTGAG	perfect	65372396	65372402	AATACC	6	1	0	0	TRUE	0
chr1	66529373	66529399	ACATATATATACACATATATATATAT	imperfect	66529384	66529388	CACA	4	1	0	0	TRUE	0
chr1	67242911	67242933	TCAGGTAGCCAAATGTACCTGA	perfect	67242918	67242926	GCCAAATG	8	1	0	0	TRUE	0
chr1	72566703	72566734	TTGTGTGATTGTTTTTAAGAAAATCACACAA	imperfect	72566715	72566722	TTTTAAG	7	1	0	0	TRUE	0
chr1	79669092	79669112	AGGTGTGCACCACCACACCT	perfect	79669099	79669105	CACCAC	6	1	0	0	TRUE	0
chr1	81890651	81890669	ATGTGTTGGGGCACACAT	perfect	81890657	81890663	TGGGGC	6	2	0	0	TRUE	0
chr1	85886854	85886872	TTACAATTACATTTGTAA	perfect	85886860	85886866	TTACAT	6	1	0	0	TRUE	0
chr1	86937219	86937239	TATTTTAAAGGATCAAAATA	perfect	86937225	86937233	AAAGGATC	8	1	0	0	TRUE	0
chr1	89921057	89921073	TTCATGCCTACATGAA	perfect	89921063	89921067	CCTA	4	1	0	0	TRUE	0
chr1	90627676	90627693	TTTTTTAAAAAAAAAAA	perfect	90627682	90627687	AAAAA	5	1	0	0	TRUE	0
chr1	92974988	92975008	CACTGATGCCGAACTCAGTG	perfect	92974994	92975002	TGCCGAAC	8	1	0	0	TRUE	0
chr1	96172052	96172069	CTTGAGATCCACTCAAG	perfect	96172058	96172063	ATCCA	5	1	0	0	TRUE	0
chr1	96214929	96214947	CTGGCAAACGGTTGCCAG	perfect	96214936	96214940	ACGG	4	1	0	0	TRUE	0
chr1	113369769	113369788	TTGTCAAGCACTCTGACAA	perfect	113369775	113369782	AGCACTC	7	1	0	0	TRUE	0
chr1	122689437	122689456	TTCAACTGACAGAGTTGAA	perfect	122689444	122689449	GACAG	5	1	0	0	TRUE	0
chr1	123186033	123186052	ATAGGAAATATCTTCCTAT	perfect	123186040	123186045	ATATC	5	1	0	0	TRUE	0
chr1	124066118	124066137	ATAGGAAATATCTTCCTAT	perfect	124066125	124066130	ATATC	5	1	0	0	TRUE	0
chr1	124091793	124091812	CTGAGAGAAGAATTCTCAG	perfect	124091799	124091806	GAAGAAT	7	1	0	0	TRUE	0
chr1	124334402	124334420	TCACAAACTCCTTTGTGA	perfect	124334409	124334413	CTCC	4	1	0	0	TRUE	0
chr1	124457828	124457847	TTCAACTGACAGAGTTGAA	perfect	124457835	124457840	GACAG	5	1	0	0	TRUE	0
chr1	124592065	124592084	TTCAACTGACAGAGTTGAA	perfect	124592072	124592077	GACAG	5	1	0	0	TRUE	0
chr1	125091204	125091225	TATTTGTTAAATGCACAAATA	perfect	125091211	125091218	TAAATGC	7	1	0	0	TRUE	0
chr1	150635359	150635381	AAAGAGGAAGGAAGGCCTCTTT	perfect	150635366	150635374	AAGGAAGG	8	1	0	0	TRUE	0
chr1	164269951	164269968	TTTCAAAAAACTTGAAA	perfect	164269957	164269962	AAAAC	5	1	0	0	TRUE	0
chr1	172700443	172700461	TCCTCTCCCCGAAGAGGA	perfect	172700449	172700455	CCCCGA	6	1	0	0	TRUE	0
chr1	176345957	176345977	ATTAAAAAAAGAGGTTTAAT	perfect	176345963	176345971	AAAAGAGG	8	1	0	0	TRUE	0
chr1	177149182	177149205	TATATATATAGTAAATATATATA	perfect	177149191	177149196	AGTAA	5	1	0	0	TRUE	0
chr1	183904200	183904220	ATAATTTTCAACATAATTAT	perfect	183904206	183904214	TTCAACAT	8	1	0	0	TRUE	0
chr1	186347090	186347111	AGCAAGGATAACCTCCTTGCT	perfect	186347098	186347103	TAACC	5	1	0	0	TRUE	0
chr1	190033889	190033907	ATATATCAGTTAATATAT	perfect	190033895	190033901	CAGTTA	6	1	0	0	TRUE	0
chr1	190510090	190510110	CTAGAATGACCAAGTTCTAG	perfect	190510096	190510104	TGACCAAG	8	1	0	0	TRUE	0
chr1	190848756	190848784	AAAGTAGACCTTTACTTTGGTCTTCTTT	imperfect	190848766	190848774	TTTACTTT	8	1	0	0	TRUE	0
chr1	191843694	191843713	CCATTTGATATGTAAATGG	perfect	191843700	191843707	GATATGT	7	1	0	0	TRUE	0
chr1	194986574	194986604	TATATATATATACACACACACATATATATA	imperfect	194986585	194986593	ACACACAC	8	1	0	0	TRUE	0
chr1	195799671	195799687	GTTAAATGGTTTTAAC	perfect	195799677	195799681	TGGT	4	1	0	0	TRUE	0
chr1	197058793	197058822	ATATAATTCAGCCCACAACTGAATTATAT	perfect	197058804	197058811	CCCACAA	7	1	0	0	TRUE	0
chr1	199147805	199147831	TTCTATTTTTAAAAAATAAAATAGAA	perfect	199147814	199147822	TAAAAAAT	8	1	0	0	TRUE	0
chr1	204567953	204567969	TCCCAGAGTGCTGGGA	perfect	204567959	204567963	AGTG	4	1	0	0	TRUE	0
chr1	209240133	209240151	TTATTTTTGTTTAAATAA	perfect	209240139	209240145	TTGTTT	6	1	0	0	TRUE	0
chr1	215475354	215475379	AGGCAGGCCCTTAGTGAGCCTGCCT	imperfect	215475364	215475369	TTAGT	5	1	0	0	TRUE	0
chr1	215814445	215814475	AATTAAATTTAAAAAATTGTAAATTTCATT	imperfect	215814456	215814464	AAAAATTG	8	1	0	0	TRUE	0
chr1	215834389	215834407	TAAGATGGACAAATCTTA	perfect	215834395	215834401	GGACAA	6	1	0	0	TRUE	0
chr1	216091682	216091702	TTAATACTCAATTTTATTAA	perfect	216091688	216091696	CTCAATTT	8	1	0	0	TRUE	0
chr1	216695019	216695038	ATTTATAATGAAGATAAAT	perfect	216695025	216695032	AATGAAG	7	1	0	0	TRUE	0
chr1	216759733	216759763	TAATAGAACAATTTTTTTCTTGTTCTAATA	imperfect	216759744	216759752	TTTTTTTC	8	1	0	0	TRUE	0
chr1	217061768	217061789	TGTATCTATAAATCAGATACA	perfect	217061775	217061782	ATAAATC	7	1	0	0	TRUE	0
chr1	224143600	224143620	GATCACGAGGTCAGGTGATC	perfect	224143606	224143614	GAGGTCAG	8	1	0	0	TRUE	0
chr1	226254409	226254425	ATAAAATAACTTTTAT	perfect	226254415	226254419	TAAC	4	1	0	0	TRUE	0
chr1	230759457	230759475	CTATTTGCTGTGAAATAG	perfect	230759463	230759469	GCTGTG	6	1	0	0	TRUE	0
chr1	234048029	234048047	GAGGAAAGATGATTCCTC	perfect	234048035	234048041	AGATGA	6	1	0	0	TRUE	0
chr1	237935684	237935702	TTGCTATTACCTTAGCAA	perfect	237935690	237935696	TTACCT	6	1	0	0	TRUE	0
chr1	238653828	238653856	ATTCTGTACTGAATCATCAGTATAGAAT	imperfect	238653840	238653844	ATCA	4	1	0	0	TRUE	0
chr1	242310058	242310076	CTTTTTTCCAGCAAAAAG	perfect	242310064	242310070	TCCAGC	6	1	0	0	TRUE	0
chr1	242407312	242407328	TACCCAGTCTTGGGTA	perfect	242407318	242407322	GTCT	4	1	0	0	TRUE	0
chr1	243082191	243082207	TCCCAGCCCACTGGGA	perfect	243082197	243082201	CCCA	4	1	0	0	TRUE	0
chr1	246904294	246904314	AATATTCTTTCTCAAATATT	perfect	246904300	246904308	CTTTCTCA	8	1	0	0	TRUE	0
chr10	7172053	7172072	CACCTCCGCCGACGAGGTG	perfect	7172059	7172066	CGCCGAC	7	1	0	0	TRUE	0
chr10	9952890	9952907	AAAATTGCCCTAATTTT	perfect	9952896	9952901	GCCCT	5	1	0	0	TRUE	0
chr10	17715386	17715424	AGATATATATATATATGTGTGTGTATATATATATATCT	perfect	17715401	17715409	TGTGTGTG	8	1	0	0	TRUE	0
chr10	18998807	18998824	AGAAGCTGGCTGCTTCT	perfect	18998813	18998818	TGGCT	5	1	0	0	TRUE	0
chr10	22607406	22607426	TGACCACAGTGCTATGGTCA	perfect	22607412	22607420	CAGTGCTA	8	1	0	0	TRUE	0
chr10	24872687	24872716	TATATATATATATACACAAAATATATATA	imperfect	24872698	24872705	ATACACA	7	1	0	0	TRUE	0
chr10	26731095	26731111	CTTTGGGAGGCCAAAG	perfect	26731101	26731105	GAGG	4	1	0	0	TRUE	0
chr10	35657545	35657563	CTTATGCATACACATAAG	perfect	35657551	35657557	CATACA	6	1	0	0	TRUE	0
chr10	38626488	38626506	AAAGAATTTCGATTCTTT	perfect	38626495	38626499	TTCG	4	1	0	0	TRUE	0
chr10	40192522	40192552	TCTTTGTGTTGTTTGTATTCAACACACAGA	imperfect	40192533	40192541	TTTGTATT	8	1	0	0	TRUE	0
chr10	56164426	56164443	AGAAAAAAACATTTTCT	perfect	56164432	56164437	AAACA	5	1	0	0	TRUE	0
chr10	64867510	64867529	TTTTCAAAAGGCATGAAAA	perfect	64867516	64867523	AAAGGCA	7	1	0	0	TRUE	0
chr10	78790564	78790588	TTAAAATAAAATAAAATATTTTAA	perfect	78790572	78790580	AAATAAAA	8	1	0	0	TRUE	0
chr10	92680779	92680801	AAAAAAAAAAAAAAGTTTTTTT	perfect	92680786	92680794	AAAAAAAG	8	1	0	0	TRUE	0
chr10	94797427	94797447	TTCAGGCATATTGGCCTGAA	perfect	94797434	94797440	ATATTG	6	1	0	0	TRUE	0
chr10	105295687	105295708	CATTAGGTATATCTCCTAATG	perfect	105295694	105295701	TATATCT	7	1	0	0	TRUE	0
chr10	108147478	108147496	AGTGAAAAAGGATTCACT	perfect	108147484	108147490	AAAGGA	6	1	0	0	TRUE	0
chr10	113107093	113107113	GCAAGTTTGTTTTGACTTGC	perfect	113107099	113107107	TTGTTTTG	8	1	0	0	TRUE	0
chr10	113765865	113765885	TTAAGTGAAAACAGACTTAA	perfect	113765871	113765879	GAAAACAG	8	2	0	0	TRUE	0
chr10	113942799	113942837	TATATATATATAAAACTCCCATATTATATATATATATA	imperfect	113942814	113942822	CTCCCATA	8	1	0	0	TRUE	0
chr10	120454930	120454948	GGCATGCGCCACCATGCC	perfect	120454936	120454942	CGCCAC	6	1	0	0	TRUE	0
chr10	122883223	122883247	AAGTTAGAAAATTACCTCTAACTT	perfect	122883231	122883239	AAATTACC	8	1	0	0	TRUE	0
chr10	125474476	125474497	TTGGGGTTTGGGGAACCCCAA	perfect	125474484	125474489	TGGGG	5	1	0	0	TRUE	0
chr10	125925266	125925294	ATTCAAAAAATATACATCTTTTTTTAAT	imperfect	125925276	125925284	TATACATC	8	2	0	0	TRUE	0
chr10	126580192	126580208	GGGCATGTGGATGCCC	perfect	126580198	126580202	GTGG	4	1	0	0	TRUE	0
chr10	130984729	130984750	TGGGGGACATGCCTTCCCCCA	perfect	130984736	130984743	CATGCCT	7	1	0	0	TRUE	0
chr11	5514490	5514506	CCAGGACTTCTCCTGG	perfect	5514496	5514500	CTTC	4	1	0	0	TRUE	0
chr11	8210003	8210047	ATCTCTCTCTCTCTCTCTCTAGAGAGAGAGAGAGAGAGAGAGAT	perfect	8210023	8210027	AGAG	4	1	0	0	TRUE	0
chr11	24227103	24227123	CTGAAGTAGGACAACTTCAG	perfect	24227110	24227116	AGGACA	6	1	0	0	TRUE	0
chr11	29432584	29432604	AAAACATATGGGAATGTTTT	perfect	29432591	29432597	ATGGGA	6	1	0	0	TRUE	0
chr11	31357406	31357425	TCAATAAATTAGGTATTGA	perfect	31357412	31357419	AATTAGG	7	1	0	0	TRUE	0
chr11	34184793	34184809	GCCCCACCCATGGGGC	perfect	34184799	34184803	CCCA	4	1	0	0	TRUE	0
chr11	44435349	44435367	GGCATGCACCACCATGCC	perfect	44435355	44435361	CACCAC	6	1	0	0	TRUE	0
chr11	58858462	58858482	TTTTTTAAAAAAAAAAAAAA	perfect	58858468	58858476	AAAAAAAA	8	1	0	0	TRUE	0
chr11	62893306	62893326	TCCAAGGGTGTGAGCTTGGA	perfect	62893312	62893320	GGTGTGAG	8	1	0	0	TRUE	0
chr11	70700042	70700062	ACTCTTACGTAAGCAAGAGT	perfect	70700048	70700056	ACGTAAGC	8	1	0	0	TRUE	0
chr11	74228062	74228082	TTCTTGGAATTGTTCAAGAA	perfect	74228068	74228076	GAATTGTT	8	1	0	0	TRUE	0
chr11	90301545	90301562	AACCTTTTTTCAAGGTT	perfect	90301551	90301556	TTTTC	5	1	0	0	TRUE	0
chr11	93344423	93344439	TGAAAACTCATTTTCA	perfect	93344429	93344433	CTCA	4	1	0	0	TRUE	0
chr11	99119196	99119216	AAACCCAAGCCATGGGGTTT	perfect	99119202	99119210	AAGCCATG	8	1	0	0	TRUE	0
chr11	110463790	110463809	GAACTAAACTGACTAGTTC	perfect	110463796	110463803	AACTGAC	7	1	0	0	TRUE	0
chr11	111038417	111038437	ATAAGATTAGTCCTTCTTAT	perfect	111038423	111038431	TTAGTCCT	8	1	0	0	TRUE	0
chr11	116435581	116435602	AGCCCTGACTTTTTCAGGGCT	perfect	116435589	116435594	CTTTT	5	1	0	0	TRUE	0
chr11	118193136	118193154	CCCATGCGTGAGCATGGG	perfect	118193143	118193147	GTGA	4	1	0	0	TRUE	0
chr11	126557935	126557954	AGCAAAAGCTGCCTTTGCT	perfect	126557941	126557948	AGCTGCC	7	1	0	0	TRUE	0
chr11	127828200	127828227	AAATGCCAAATTCTTCATTTGGGATTT	imperfect	127828211	127828216	TCTTC	5	1	0	0	TRUE	0
chr11	134121813	134121833	TGTGTGCGCACACACACACA	perfect	134121819	134121827	CGCACACA	8	1	0	0	TRUE	0
chr12	4794504	4794520	TCTCCCCCAAGGGAGA	perfect	4794510	4794514	CCAA	4	1	0	0	TRUE	0
chr12	8440468	8440485	GGGGTGTACACCACCCC	perfect	8440474	8440479	TACAC	5	1	0	0	TRUE	0
chr12	18681306	18681325	TTTAAACTAAGACTTTAAA	perfect	18681312	18681319	CTAAGAC	7	1	0	0	TRUE	0
chr12	19653238	19653256	CAGTCAGAAACGTGACTG	perfect	19653244	19653250	GAAACG	6	1	0	0	TRUE	0
chr12	20833915	20833945	ACATGTGTACACATACATATGTACACATAT	imperfect	20833926	20833934	CATACATA	8	1	0	0	TRUE	0
chr12	21289103	21289129	TATATATTTGCAATCACAAATATTTA	imperfect	21289113	21289119	CAATCA	6	1	0	0	TRUE	0
chr12	31147558	31147574	GCTTATCAACATAAGC	perfect	31147564	31147568	CAAC	4	1	0	0	TRUE	0
chr12	32908675	32908695	AAATATTATCTTGTATATTT	perfect	32908681	32908689	TATCTTGT	8	1	0	0	TRUE	0
chr12	33547048	33547079	CAACCAATGCTTAGAAAGAAAGCATTTGTTG	imperfect	33547060	33547067	AGAAAGA	7	1	0	0	TRUE	0
chr12	33949705	33949725	AAAATTCTGTTTTTAATTTT	perfect	33949711	33949719	CTGTTTTT	8	1	0	0	TRUE	0
chr12	36798687	36798707	AATATCTGCAAGTGGATATT	perfect	36798693	36798701	TGCAAGTG	8	1	0	0	TRUE	0
chr12	37247173	37247194	AAGAAGTTACTGAGACTTCTT	perfect	37247180	37247187	TACTGAG	7	1	0	0	TRUE	0
chr12	38704147	38704165	GGTACTATGCTCAGTACC	perfect	38704153	38704159	ATGCTC	6	1	0	0	TRUE	0
chr12	39083852	39083898	AGTCTATATATATATATATACATATATATATATATATATATAGAAT	imperfect	39083872	39083878	CATATA	6	1	0	0	TRUE	0
chr12	42028154	42028172	AATTCCACGTGAGGAATT	perfect	42028160	42028166	ACGTGA	6	1	0	0	TRUE	0
chr12	53948024	53948040	CAGAGGAATCCCTCTG	perfect	53948030	53948034	AATC	4	1	0	0	TRUE	0
chr12	58212366	58212408	GTGTGTGTGTGTGTGTGTGTGCGCGCGCACACACACACACAC	imperfect	58212383	58212391	TGTGCGCG	8	1	0	0	TRUE	0
chr12	59183229	59183247	TCCTCAGGCGGCTGAGGA	perfect	59183236	59183240	GCGG	4	1	0	0	TRUE	0
chr12	59677949	59677966	GGTGGACTCGTTCCACC	perfect	59677955	59677960	CTCGT	5	1	0	0	TRUE	0
chr12	71330725	71330744	ACTGAAAAGCAATTTCAGT	perfect	71330732	71330737	AGCAA	5	1	0	0	TRUE	0
chr12	73187662	73187681	TATATACCTTAAATATATA	perfect	73187668	73187675	CCTTAAA	7	1	0	0	TRUE	0
chr12	73753592	73753616	TGTATATATATGTGTATGTATACA	imperfect	73753602	73753606	TGTG	4	1	0	0	TRUE	0
chr12	75969498	75969517	CCAGAGCTAAGTGCTCTGG	perfect	75969505	75969510	TAAGT	5	1	0	0	TRUE	0
chr12	95596583	95596603	AACCCTCGGTGTTCAGGGTT	perfect	95596589	95596597	CGGTGTTC	8	1	0	0	TRUE	0
chr12	97589435	97589455	ACCCCATAAGAAACTGGGGT	perfect	97589441	97589449	TAAGAAAC	8	1	0	0	TRUE	0
chr12	99544488	99544514	AGTTTGTTTCAAGAACGAAACAAAAT	imperfect	99544498	99544504	AAGAAC	6	1	0	0	TRUE	0
chr12	100350294	100350313	TTTTACATATAGTGTAAAA	perfect	100350301	100350306	TATAG	5	1	0	0	TRUE	0
chr12	100819001	100819031	CATATATATATGTGTATATATATATGTATG	imperfect	100819012	100819020	GTGTATAT	8	1	0	0	TRUE	0
chr12	117773721	117773737	AAAAAAACTGTTTTTT	perfect	117773727	117773731	ACTG	4	1	0	0	TRUE	0
chr12	123943972	123943993	AGGAAGCACTGACAGCTTCCT	perfect	123943979	123943986	ACTGACA	7	1	0	0	TRUE	0
chr12	124964940	124964959	TCTCTGGGGCCAGCAGAGA	perfect	124964946	124964953	GGGCCAG	7	1	0	0	TRUE	0
chr12	126036944	126036964	CTCTCTACAAAAAGAGAGAG	perfect	126036950	126036958	ACAAAAAG	8	1	0	0	TRUE	0
chr12	126687391	126687425	TATATATATATATACACACACATATACATATATA	imperfect	126687404	126687412	ACACACAC	8	1	0	0	TRUE	0
chr13	19349457	19349483	GGTTTTTTTTTAAAAAAAAAAAAAAC	imperfect	19349468	19349472	AAAA	4	1	0	0	TRUE	0
chr13	42208831	42208859	TAATAATATTTACTTAAATATATTATTA	imperfect	42208842	42208848	ACTTAA	6	1	0	0	TRUE	0
chr13	47340213	47340232	AAAAAAAAAAAATTTTTTT	perfect	47340220	47340225	AAAAA	5	1	0	0	TRUE	0
chr13	51543542	51543560	TATTTTTAAAAAAAAATA	perfect	51543549	51543553	AAAA	4	1	0	0	TRUE	0
chr13	53355879	53355903	CACAGTTGGCCCTTGCTAACTGTG	imperfect	53355889	53355893	CCTT	4	1	0	0	TRUE	0
chr13	55018679	55018699	TGGAGGCATGACTTCCTCCA	perfect	55018685	55018693	CATGACTT	8	1	0	0	TRUE	0
chr13	55337173	55337195	ACTTGTTTTCTTGCTAACAAGT	perfect	55337180	55337188	TTCTTGCT	8	1	0	0	TRUE	0
chr13	57526197	57526217	GGGAGGAAAATACCCCTCCC	perfect	57526203	57526211	AAAATACC	8	1	0	0	TRUE	0
chr13	62806906	62806924	TATGTTGACATAAACATA	perfect	62806912	62806918	GACATA	6	1	0	0	TRUE	0
chr13	65892556	65892576	ATATAACATTGTAATTATAT	perfect	65892562	65892570	CATTGTAA	8	1	0	0	TRUE	0
chr13	68024241	68024258	ACTTGAGAGGGTCAAGT	perfect	68024247	68024252	GAGGG	5	1	0	0	TRUE	0
chr13	73588029	73588049	ATTAAAAACATAGCTTTAAT	perfect	73588035	73588043	AACATAGC	8	1	0	0	TRUE	0
chr13	75219470	75219508	CATACATATATATATATATACATATATATATATATATG	imperfect	75219487	75219491	ATAC	4	1	0	0	TRUE	0
chr13	76134028	76134045	AGATAGGGACACTATCT	perfect	76134034	76134039	GGACA	5	1	0	0	TRUE	0
chr13	79607574	79607610	ATATATATATATATGTGTATATATATATATGTATAT	imperfect	79607588	79607596	GTGTATAT	8	1	0	0	TRUE	0
chr13	85283672	85283691	CCATTTATAATAGAAATGG	perfect	85283678	85283685	ATAATAG	7	1	0	0	TRUE	0
chr13	96961486	96961513	GACATAAATCAGATTGAGAATTATGTC	imperfect	96961496	96961503	AGATTGA	7	1	0	0	TRUE	0
chr13	101293718	101293738	CAAGTCCAGCCGCAGACTTG	perfect	101293724	101293732	CAGCCGCA	8	1	0	0	TRUE	0
chr13	105089113	105089141	ATATATATGTGTGTGTGTATATATATAT	imperfect	105089123	105089131	GTGTGTGT	8	1	0	0	TRUE	0
chr13	107159559	107159575	TCTGTTCCTCAACAGA	perfect	107159565	107159569	CCTC	4	1	0	0	TRUE	0
chr13	112683635	112683651	CAATGATCGCTCATTG	perfect	112683641	112683645	TCGC	4	1	0	0	TRUE	0
chr14	19166843	19166869	CCACATTGACACCAGGGTCTATGTGG	imperfect	19166853	19166859	ACCAGG	6	1	0	0	TRUE	0
chr14	22000405	22000428	AAGAAAGCTCAATACGCTTTCTT	perfect	22000413	22000420	TCAATAC	7	1	0	0	TRUE	0
chr14	26197597	26197615	TTTTTATTTTCTTAAAAA	perfect	26197603	26197609	TTTTCT	6	1	0	0	TRUE	0
chr14	28265368	28265388	AAAATTTGGTAGTAAATTTT	perfect	28265375	28265381	GGTAGT	6	1	0	0	TRUE	0
chr14	28791117	28791139	GGAATTTTCTCTTTTAAATTCC	perfect	28791124	28791132	TCTCTTTT	8	1	0	0	TRUE	0
chr14	35618471	35618488	TAAAAATTATCTTTTTA	perfect	35618477	35618482	TTATC	5	1	0	0	TRUE	0
chr14	38654724	38654744	CAGCACGAAGAACCGTGCTG	perfect	38654731	38654737	AAGAAC	6	1	0	0	TRUE	0
chr14	40190442	40190462	TTTGGATTAAGTATTCCAAA	perfect	40190448	40190456	TTAAGTAT	8	1	0	0	TRUE	0
chr14	40598176	40598194	GTAAAATTAACTTTTTAC	perfect	40598182	40598188	TTAACT	6	1	0	0	TRUE	0
chr14	40715312	40715332	ACACATATACTTACATGTGT	perfect	40715318	40715326	ATACTTAC	8	1	0	0	TRUE	0
chr14	43428438	43428460	TATTGTGAATAATGCCACAATA	perfect	43428445	43428453	AATAATGC	8	1	0	0	TRUE	0
chr14	48028629	48028655	TATGTTTGGCTGATTGGCCAAACCTA	imperfect	48028639	48028645	TGATTG	6	1	0	0	TRUE	0
chr14	48265482	48265501	CAAGGGAAATAGGCCCTTG	perfect	48265488	48265495	AAATAGG	7	1	0	0	TRUE	0
chr14	56939267	56939286	CAGCTTCAAGAAAAAGCTG	perfect	56939273	56939280	CAAGAAA	7	1	0	0	TRUE	0
chr14	73032115	73032145	TATATATATATGTGTGTATATATATATGTA	imperfect	73032126	73032134	GTGTGTAT	8	1	0	0	TRUE	0
chr14	78881039	78881057	AAGGGGATTTTCCCCCTT	perfect	78881045	78881051	ATTTTC	6	1	0	0	TRUE	0
chr14	87981461	87981483	AAAAATTAATATAAAAATTTTT	perfect	87981468	87981476	AATATAAA	8	1	0	0	TRUE	0
chr14	88805935	88805953	GGTGTGGTGGCACACACC	perfect	88805941	88805947	GTGGCA	6	1	0	0	TRUE	0
chr14	95450887	95450915	ATTATTCTTCCAGTAACGGAAAAATAAT	imperfect	95450898	95450904	AGTAAC	6	1	0	0	TRUE	0
chr14	104468512	104468540	CTGTTGGCAGGGATGCTCCTGCCACCAG	imperfect	104468523	104468529	GATGCT	6	1	0	0	TRUE	0
chr14	106373815	106373842	CTCCAGCCCCTTCCCTGGGGGCTGGCG	imperfect	106373825	106373832	TTCCCTG	7	1	0	0	TRUE	0
chr14	106537535	106537557	CTGTTTTAAAAAAAAAAAACAG	perfect	106537542	106537550	AAAAAAAA	8	1	0	0	TRUE	0
chr15	19941113	19941131	TGAAAAATATTGTTTTCA	perfect	19941119	19941125	ATATTG	6	1	0	0	TRUE	0
chr15	24031101	24031119	CATAAATTCCCTTTTATG	perfect	24031107	24031113	TTCCCT	6	1	0	0	TRUE	0
chr15	36037255	36037282	TAGAAAATAATTTGGCATTATTTTGTA	imperfect	36037266	36037271	TTGGC	5	1	0	0	TRUE	0
chr15	51562675	51562703	AGCAATTACTATCTCCAAAGTAATTACT	imperfect	51562685	51562693	ATCTCCAA	8	1	0	0	TRUE	0
chr15	57181088	57181110	CAGGCGTGAGCCACCACGCCTG	perfect	57181096	57181102	AGCCAC	6	1	0	0	TRUE	0
chr15	57836974	57836994	CAAGAAAAGTGTGATTCTTG	perfect	57836980	57836988	AAGTGTGA	8	1	0	0	TRUE	0
chr15	61657117	61657134	ATGCTTCGCCAAAGCAT	perfect	61657123	61657128	CGCCA	5	1	0	0	TRUE	0
chr15	69595963	69595986	GCCTGGAGACTTCTCCTCCAGGC	perfect	69595971	69595978	ACTTCTC	7	1	0	0	TRUE	0
chr15	73410545	73410563	ATGGCTTGCCGAAGCCAT	perfect	73410552	73410556	GCCG	4	1	0	0	TRUE	0
chr15	87554447	87554467	ATGTAACAACGCTTTTACAT	perfect	87554453	87554461	CAACGCTT	8	1	0	0	TRUE	0
chr15	88145126	88145145	CATGGCAGATGGCGCCATG	perfect	88145132	88145139	AGATGGC	7	1	0	0	TRUE	0
chr15	89820426	89820446	GATCACGAGGTCAGGTGATC	perfect	89820432	89820440	GAGGTCAG	8	1	0	0	TRUE	0
chr16	7277523	7277550	GAACCTAGATGTTCATAATCTAGGATC	imperfect	7277533	7277540	GTTCATA	7	1	0	0	TRUE	0
chr16	8478901	8478917	AGGTGTATAAACACCT	perfect	8478907	8478911	ATAA	4	1	0	0	TRUE	0
chr16	17981539	17981556	TTTTTTTTTTTAAAAAA	perfect	17981545	17981550	TTTTT	5	1	0	0	TRUE	0
chr16	26371785	26371805	AAAAAATAAATAGCTTTTTT	perfect	26371791	26371799	TAAATAGC	8	1	0	0	TRUE	0
chr16	33642320	33642344	GAGACAGGGTCTCACTCCTGTCTC	perfect	33642328	33642336	GTCTCACT	8	1	0	0	TRUE	0
chr16	52004318	52004338	AATTAACTCGTTAGTTAATT	perfect	52004326	52004330	CGTT	4	1	0	0	TRUE	0
chr16	57731803	57731825	CAGGTGTGGTGGCTCACACCTG	perfect	57731811	57731817	GTGGCT	6	1	0	0	TRUE	0
chr16	61034643	61034663	ATACCTTTTTGGATAGGTAT	perfect	61034649	61034657	TTTTGGAT	8	1	0	0	TRUE	0
chr16	82865253	82865273	CACAGCTTCACTAGGCTGTG	perfect	82865259	82865267	TTCACTAG	8	1	0	0	TRUE	0
chr16	88174827	88174844	CTACTGGTCAACAGTAG	perfect	88174833	88174838	GTCAA	5	1	0	0	TRUE	0
chr17	8288573	8288595	GCGGCTTCCGGAGCAAAGCCGC	perfect	8288580	8288588	CCGGAGCA	8	1	0	0	TRUE	0
chr17	14046017	14046035	ATCCCAGCATTTTGGGAT	perfect	14046023	14046029	GCATTT	6	1	0	0	TRUE	0
chr17	15228050	15228068	TAGGATGTTATAATCCTA	perfect	15228056	15228062	GTTATA	6	1	0	0	TRUE	0
chr17	17983111	17983127	CCAGCTGTGTAGCTGG	perfect	17983117	17983121	GTGT	4	1	0	0	TRUE	0
chr17	21873208	21873229	CTCGAATGGAATTTATTCGAG	perfect	21873215	21873222	GGAATTT	7	1	0	0	TRUE	0
chr17	26812549	26812572	ATTCGAATAGAGTGGATTCGAAT	perfect	26812557	26812564	AGAGTGG	7	1	0	0	TRUE	0
chr17	38604979	38604996	CCCGCTGGTAGAGCGGG	perfect	38604985	38604990	GGTAG	5	1	0	0	TRUE	0
chr17	60128754	60128773	TCCCTGGGCTGTTCAGGGA	perfect	60128760	60128767	GGCTGTT	7	1	0	0	TRUE	0
chr17	72666619	72666639	CTTGGGGCATGTGGCCCAAG	perfect	72666625	72666633	GCATGTGG	8	1	0	0	TRUE	0
chr17	74547926	74547944	AGACAGGAAATGCTGTCT	perfect	74547932	74547938	GAAATG	6	1	0	0	TRUE	0
chr18	8756326	8756350	ATATATATGTGTGTGTATATATAT	perfect	8756334	8756342	GTGTGTGT	8	1	0	0	TRUE	0
chr18	13710553	13710570	GTCACAAGATGTGTGAC	perfect	13710559	13710564	AGATG	5	1	0	0	TRUE	0
chr18	19791608	19791627	AAACATCTTTGTGATGTTT	perfect	19791615	19791620	TTTGT	5	1	0	0	TRUE	0
chr18	30049485	30049502	TTTTATTGGTGATAAAA	perfect	30049491	30049496	TGGTG	5	1	0	0	TRUE	0
chr18	33394970	33395000	ATATATATATATATATATGTATACATATAT	imperfect	33394981	33394989	TATATATG	8	1	0	0	TRUE	0
chr18	35057291	35057309	GGCATGAGCCACCATGCC	perfect	35057297	35057303	AGCCAC	6	1	0	0	TRUE	0
chr18	45261125	45261152	TAACATTAGGTATATCTCCTAATGATA	imperfect	45261135	45261142	TATATCT	7	1	0	0	TRUE	0
chr18	55305822	55305842	TATCAGTTTCCATACTGATA	perfect	55305829	55305835	TTCCAT	6	1	0	0	TRUE	0
chr18	59753917	59753934	TCCCACGTGTTGTGGGA	perfect	59753923	59753928	GTGTT	5	1	0	0	TRUE	0
chr18	61409621	61409649	TATAAAGCTTTTAATACAAAGCTTAATA	imperfect	61409632	61409638	TAATAC	6	1	0	0	TRUE	0
chr18	64280507	64280523	GGGAAACCACTTTCCC	perfect	64280513	64280517	CCAC	4	1	0	0	TRUE	0
chr18	65392971	65392999	ATTAAAGTGATGAGGATTTCACTGTAAT	imperfect	65392981	65392989	TGAGGATT	8	1	0	0	TRUE	0
chr18	66274149	66274172	TCATCCTCCTAAGCTGAGGATGA	perfect	66274157	66274164	CTAAGCT	7	1	0	0	TRUE	0
chr18	70551970	70551996	TCTTTGAGATGGGTACATCTCAAAGA	perfect	70551981	70551985	GGTA	4	1	0	0	TRUE	0
chr18	73121491	73121509	AATAAAGGGGAGTTTATT	perfect	73121497	73121503	GGGGAG	6	1	0	0	TRUE	0
chr18	74121039	74121057	ACTTTATGCCAATAAAGT	perfect	74121046	74121050	GCCA	4	1	0	0	TRUE	0
chr18	78247838	78247859	TAAGAAAAAATCTGTTTCTTA	perfect	78247845	78247852	AAATCTG	7	1	0	0	TRUE	0
chr18	78783407	78783429	CCCAGGCGGCCCCATGCCTGGG	perfect	78783414	78783422	GGCCCCAT	8	1	0	0	TRUE	0
chr19	15985787	15985825	TATATACATGTATATATATACACATATATATGTATATA	imperfect	15985802	15985810	ATATACAC	8	1	0	0	TRUE	0
chr19	18334449	18334469	ATGGAAAAATTGTCTTCCAT	perfect	18334455	18334463	AAATTGTC	8	1	0	0	TRUE	0
chr19	20419451	20419484	AAAATTGAAAAATGGGACCTATTTTTCAATTGT	imperfect	20419464	20419471	GGGACCT	7	1	0	0	TRUE	0
chr19	21106237	21106256	GAGTGAGACTCCGTCACTC	perfect	21106243	21106250	GACTCCG	7	1	0	0	TRUE	0
chr19	23035237	23035263	TATTTTTATATCAAAATATAAAAATA	perfect	23035248	23035252	CAAA	4	1	0	0	TRUE	0
chr19	30386754	30386771	CCTGGCGCACAGCCAGG	perfect	30386760	30386765	GCACA	5	1	0	0	TRUE	0
chr19	31082892	31082911	TATAATAATGATAATTATA	perfect	31082898	31082905	AATGATA	7	1	0	0	TRUE	0
chr19	33004556	33004575	TTAAAATAGTACATTTTAA	perfect	33004563	33004568	AGTAC	5	1	0	0	TRUE	0
chr19	38797798	38797815	GGGGGGCTGACCCCCCC	perfect	38797804	38797809	CTGAC	5	1	0	0	TRUE	0
chr19	42638787	42638803	ATTTTTAAAAAAAAAT	perfect	42638793	42638797	AAAA	4	1	0	0	TRUE	0
chr19	43370585	43370603	TCCAAAGGAGGTTTTGGA	perfect	43370591	43370597	GGAGGT	6	1	0	0	TRUE	0
chr19	57178925	57178957	TGGAAATTAAAATAGTGCCTTTTTAATTTGCA	imperfect	57178937	57178945	TAGTGCCT	8	1	0	0	TRUE	0
chr19	57691040	57691068	TGTGTGTGTGTGCACGCGCACACAGACA	imperfect	57691050	57691058	TGCACGCG	8	1	0	0	TRUE	0
chr2	20114	20130	AAACACTCTGGTGTTT	perfect	20120	20124	TCTG	4	1	0	0	TRUE	0
chr2	1152574	1152594	CATGTGTGTGTGTGCACATG	perfect	1152580	1152588	TGTGTGTG	8	1	0	0	TRUE	0
chr2	13528580	13528600	CTTTGCAGGGGTTGGCAAAG	perfect	13528586	13528594	AGGGGTTG	8	1	0	0	TRUE	0
chr2	14948642	14948661	TATTGTTAGGATGACAATA	perfect	14948648	14948655	TAGGATG	7	1	0	0	TRUE	0
chr2	16854649	16854677	AGGCTCTAGAGAAACCTTTTTAGAGCCT	imperfect	16854659	16854667	GAAACCTT	8	1	0	0	TRUE	0
chr2	17249872	17249896	TATATATACACACACATATATATA	perfect	17249880	17249888	CACACACA	8	1	0	0	TRUE	0
chr2	29474655	29474680	AATTTTTTGCCTCTAGGAAAAAATT	imperfect	29474665	29474670	CTCTA	5	1	0	0	TRUE	0
chr2	44375041	44375061	AATCCTTACAGCCCAGGATT	perfect	44375047	44375055	TACAGCCC	8	1	0	0	TRUE	0
chr2	45317130	45317147	CTGGCACAAAATGCCAG	perfect	45317136	45317141	CAAAA	5	1	0	0	TRUE	0
chr2	51167090	51167110	TTTAACAGCCGAGGGTTAAA	perfect	51167096	51167104	AGCCGAGG	8	1	0	0	TRUE	0
chr2	56173104	56173126	TATTGTGAATAATGCCACAATA	perfect	56173111	56173119	AATAATGC	8	1	0	0	TRUE	0
chr2	59434021	59434038	TCTCCAAACCATGGAGA	perfect	59434027	59434032	AACCA	5	1	0	0	TRUE	0
chr2	59754438	59754457	AAGAAGGATAGATCTTCTT	perfect	59754444	59754451	GATAGAT	7	1	0	0	TRUE	0
chr2	62917461	62917487	ACATGTGTGTGCGCACACACACATTT	imperfect	62917472	62917476	CGCA	4	1	0	0	TRUE	0
chr2	78400544	78400562	TCCTGGCCTAAACCAGGA	perfect	78400550	78400556	CCTAAA	6	1	0	0	TRUE	0
chr2	80356482	80356501	CAATAATAAACATTTATTG	perfect	80356488	80356495	TAAACAT	7	1	0	0	TRUE	0
chr2	81331488	81331505	ATAATTAAGAAAATTAT	perfect	81331494	81331499	AAGAA	5	1	0	0	TRUE	0
chr2	81538893	81538912	AGGGAAAAAAAAATTCCCT	perfect	81538899	81538906	AAAAAAA	7	1	0	0	TRUE	0
chr2	82938626	82938650	GCAGCGCCGGTGGGCCGGCACTGC	imperfect	82938636	82938640	TGGG	4	1	0	0	TRUE	0
chr2	89814564	89814583	TCGAATCAATTCCATTCGA	perfect	89814570	89814577	CAATTCC	7	1	0	0	TRUE	0
chr2	92746933	92746954	TTTCAAAGAGCAGGTTTGAAA	perfect	92746940	92746947	GAGCAGG	7	1	0	0	TRUE	0
chr2	95919948	95919964	TCATATATAAATATGA	perfect	95919954	95919958	ATAA	4	1	0	0	TRUE	0
chr2	99834364	99834388	AGCTGTGAGGGTTAAATCACAGCT	perfect	99834372	99834380	GGGTTAAA	8	1	0	0	TRUE	0
chr2	113359544	113359563	TGCAGGCCTGGCTCCTGCA	perfect	113359550	113359557	CCTGGCT	7	1	0	0	TRUE	0
chr2	117012399	117012420	CATGTCCCTACAAAGGACATG	perfect	117012406	117012413	CTACAAA	7	1	0	0	TRUE	0
chr2	118021794	118021814	ATATATTTGTGTGGATATAT	perfect	118021800	118021808	TTGTGTGG	8	1	0	0	TRUE	0
chr2	122788535	122788554	AAGAAAAACCCATTTTCTT	perfect	122788542	122788547	ACCCA	5	1	0	0	TRUE	0
chr2	130650238	130650257	TTTCTTTGTATTAAAGAAA	perfect	130650245	130650250	GTATT	5	1	0	0	TRUE	0
chr2	141011586	141011612	TTTATTAATTCACCTAAGTTAATAAA	imperfect	141011596	141011602	CACCTA	6	1	0	0	TRUE	0
chr2	141305118	141305137	AAAATGACATTGGCATTTT	perfect	141305124	141305131	ACATTGG	7	1	0	0	TRUE	0
chr2	142040149	142040166	TATGTTTGGTGAACATA	perfect	142040155	142040160	TGGTG	5	1	0	0	TRUE	0
chr2	145030324	145030341	AAGGCTTTGATAGCCTT	perfect	145030330	145030335	TTGAT	5	1	0	0	TRUE	0
chr2	156243179	156243203	TTATTTTAAATCTTCTTAAAATAA	perfect	156243188	156243194	ATCTTC	6	1	0	0	TRUE	0
chr2	159645268	159645295	TCTAAAAAAAGTTTTTTTTTTTTTAAA	imperfect	159645278	159645285	GTTTTTT	7	1	0	0	TRUE	0
chr2	163998274	163998306	TATACACACACACATATATATGTGTGTGTGTA	imperfect	163998286	163998294	CATATATA	8	1	0	0	TRUE	0
chr2	164505707	164505725	TATACATCTGAGTGTATA	perfect	164505713	164505719	TCTGAG	6	1	0	0	TRUE	0
chr2	165093261	165093281	TATTTCCCTCCCCTGAAATA	perfect	165093267	165093275	CCTCCCCT	8	2	0	0	TRUE	0
chr2	170304484	170304503	GACAGAGTCTCGCTCTGTC	perfect	170304491	170304496	TCTCG	5	1	0	0	TRUE	0
chr2	184046094	184046116	GTTCTTTTTGCTTGTAAAGAAC	perfect	184046101	184046109	TTGCTTGT	8	1	0	0	TRUE	0
chr2	184168296	184168317	CATTAGGTATATCTCCTAATG	perfect	184168303	184168310	TATATCT	7	1	0	0	TRUE	0
chr2	185797625	185797641	TATTTTTCTGAAAATA	perfect	185797631	185797635	TCTG	4	1	0	0	TRUE	0
chr2	185898864	185898884	TAGTCTGATTTCAGAGACTA	perfect	185898870	185898878	GATTTCAG	8	1	0	0	TRUE	0
chr2	198911341	198911359	AATTAACCTGCATTAATT	perfect	198911347	198911353	CCTGCA	6	1	0	0	TRUE	0
chr2	201093416	201093445	TATATATATATATTTTTAATTTATATATA	imperfect	201093427	201093434	ATTTTTA	7	1	0	0	TRUE	0
chr2	201470619	201470637	TCATCTCTGGGAAGATGA	perfect	201470625	201470631	CTGGGA	6	1	0	0	TRUE	0
chr2	201515255	201515272	ACAGAGTCTTGCTCTGT	perfect	201515261	201515266	TCTTG	5	1	0	0	TRUE	0
chr2	211732448	211732475	AAAATAAAATACGACTAATTTTCTTTT	imperfect	211732458	211732465	ACGACTA	7	1	0	0	TRUE	0
chr2	213904046	213904063	GGCTTTTGGTCAAAGCC	perfect	213904052	213904057	TGGTC	5	1	0	0	TRUE	0
chr2	219257819	219257858	AAAAAATATATATATACACACACTATATATATATATTTT	imperfect	219257835	219257842	CACACAC	7	1	0	0	TRUE	0
chr2	219982836	219982857	TAAAAAAATTTTTTTTTTTTA	perfect	219982844	219982849	TTTTT	5	1	0	0	TRUE	0
chr2	224071009	224071027	GGCATGCGCCATCATGCC	perfect	224071015	224071021	CGCCAT	6	1	0	0	TRUE	0
chr2	224322680	224322699	CATTTTCAGGATAAAAATG	perfect	224322686	224322693	CAGGATA	7	1	0	0	TRUE	0
chr20	12796015	12796037	ATGGTGGTGATGCACCCACCAT	perfect	12796022	12796030	TGATGCAC	8	1	0	0	TRUE	0
chr20	19278711	19278729	ATTTCAAGAGTCTGAAAT	perfect	19278717	19278723	AGAGTC	6	1	0	0	TRUE	0
chr20	25549389	25549409	CCAGCCTCACCCAGGGCTGG	perfect	25549395	25549403	TCACCCAG	8	1	0	0	TRUE	0
chr20	40165486	40165505	AATCTTTCATCTCAAGATT	perfect	40165492	40165499	TCATCTC	7	1	0	0	TRUE	0
chr20	46224772	46224791	TGGCAGGATCTCACTGCCA	perfect	46224778	46224785	GATCTCA	7	1	0	0	TRUE	0
chr20	49732429	49732448	GACAGAGCGAGACTCTGTC	perfect	49732436	49732441	CGAGA	5	1	0	0	TRUE	0
chr20	58052264	58052288	ATTTTAAAACATAAAATTTAAAAT	perfect	58052272	58052280	ACATAAAA	8	1	0	0	TRUE	0
chr21	13849987	13850008	TCCCTAAATAGGCCTTAGGGA	perfect	13849994	13850001	ATAGGCC	7	1	0	0	TRUE	0
chr21	19169653	19169670	TATTCACATCCTGAATA	perfect	19169659	19169664	CATCC	5	1	0	0	TRUE	0
chr21	35132525	35132547	TGCTTTGTGACTTTTCAAAGCA	perfect	35132532	35132540	TGACTTTT	8	1	0	0	TRUE	0
chr21	37749449	37749468	AATCCACCTGGACTGGATT	perfect	37749455	37749462	CCTGGAC	7	1	0	0	TRUE	0
chr22	10701560	10701579	ATCACAAAACACTTGTGAT	perfect	10701567	10701572	AACAC	5	1	0	0	TRUE	0
chr22	12615523	12615542	ACACAAAGAAAGTTTGTGT	perfect	12615530	12615535	GAAAG	5	1	0	0	TRUE	0
chr22	16472484	16472516	TCATATATATATACACACATACATATATATGA	imperfect	16472497	16472503	CACACA	6	1	0	0	TRUE	0
chr22	26152264	26152286	AGCACTTCCAAAGGTAAGTGCT	perfect	26152271	26152279	CCAAAGGT	8	1	0	0	TRUE	0
chr22	43068000	43068019	AGATGGAGTTTCGCCATCT	perfect	43068006	43068013	AGTTTCG	7	1	0	0	TRUE	0
chr22	43906460	43906481	TTAAAAAATAAATTTTTTTAA	perfect	43906468	43906473	TAAAT	5	1	0	0	TRUE	0
chr22	45276717	45276735	GGCAGTTATTCAACTGCC	perfect	45276724	45276728	ATTC	4	1	0	0	TRUE	0
chr22	49527895	49527915	CTGTGCATATACGAGCACAG	perfect	49527901	49527909	ATATACGA	8	1	0	0	TRUE	0
chr3	2033942	2033962	TTACTAGGTTTTTATAGTAA	perfect	2033948	2033956	GGTTTTTA	8	1	0	0	TRUE	0
chr3	2367717	2367736	CAGGCAATCCACCTGCCTG	perfect	2367723	2367730	ATCCACC	7	1	0	0	TRUE	0
chr3	3988637	3988654	CAAAAAGAAAATTTTTG	perfect	3988643	3988648	GAAAA	5	1	0	0	TRUE	0
chr3	19472376	19472392	TCCCACTGTTGTGGGA	perfect	19472382	19472386	TGTT	4	1	0	0	TRUE	0
chr3	19616451	19616468	AATTTAATTTATAAATT	perfect	19616457	19616462	ATTTA	5	1	0	0	TRUE	0
chr3	27285047	27285066	AGTGTCTGTGCGGGACACT	perfect	27285053	27285060	TGTGCGG	7	1	0	0	TRUE	0
chr3	35701915	35701936	ACATGCTATGAAAGAGCATGT	perfect	35701922	35701929	ATGAAAG	7	1	0	0	TRUE	0
chr3	52818794	52818812	AGGAAGCCCTCCCTTCCT	perfect	52818800	52818806	CCCTCC	6	1	0	0	TRUE	0
chr3	83269825	83269857	ATATATATATATACACACACACATATATATAT	imperfect	83269837	83269845	ACACACAC	8	1	0	0	TRUE	0
chr3	85354773	85354789	CAGGCTGGGAAGCCTG	perfect	85354779	85354783	GGGA	4	1	0	0	TRUE	0
chr3	89687330	89687366	GTATATATATATATACACACACACATATATATATAC	imperfect	89687344	89687352	ACACACAC	8	1	0	0	TRUE	0
chr3	90304155	90304173	ACAGAGGTTCAACTCTGT	perfect	90304161	90304167	GTTCAA	6	1	0	0	TRUE	0
chr3	91345780	91345800	AATGTAAGTAGCAATACATT	perfect	91345786	91345794	AGTAGCAA	8	1	0	0	TRUE	0
chr3	98217771	98217789	TTTTTTAAAAGTAAAAAA	perfect	98217778	98217782	AAAG	4	1	0	0	TRUE	0
chr3	102999493	102999513	AGTAAAAAATCATATTTACT	perfect	102999499	102999507	AAATCATA	8	1	0	0	TRUE	0
chr3	103611641	103611663	TTTGTATGGCATAGGATACAAA	perfect	103611648	103611656	GGCATAGG	8	2	0	0	TRUE	0
chr3	106385789	106385817	TCCATTCAGTCACCTTCAACTGATTGGA	imperfect	106385799	106385807	CACCTTCA	8	1	0	0	TRUE	0
chr3	110653769	110653793	CAGAATTCAATAAGTTGAATTATG	imperfect	110653779	110653783	TAAG	4	1	0	0	TRUE	0
chr3	111174859	111174875	TTCTGCAAGGGCAGAA	perfect	111174865	111174869	AAGG	4	1	0	0	TRUE	0
chr3	112798016	112798036	ATATTCAAACAATGGAATAT	perfect	112798022	112798030	AAACAATG	8	1	0	0	TRUE	0
chr3	112842174	112842190	GGTGGTCTTCACCACC	perfect	112842180	112842184	CTTC	4	1	0	0	TRUE	0
chr3	115055832	115055850	ATAATTGAAATTAATTAT	perfect	115055838	115055844	GAAATT	6	1	0	0	TRUE	0
chr3	117562820	117562836	GCGTGATTGCTCACGC	perfect	117562826	117562830	TTGC	4	1	0	0	TRUE	0
chr3	119237452	119237473	CCTTTATCAAATACATAAAGG	perfect	119237459	119237466	CAAATAC	7	1	0	0	TRUE	0
chr3	120731409	120731427	ACCTTTTGGAAAAAAGGT	perfect	120731416	120731420	GGAA	4	1	0	0	TRUE	0
chr3	121726289	121726311	CAGGCATGGTGGTGCATGCCTG	perfect	121726297	121726303	GTGGTG	6	1	0	0	TRUE	0
chr3	125155620	125155642	AGTAGCTGTAGTCCCAGCTACT	perfect	125155628	125155634	TAGTCC	6	1	0	0	TRUE	0
chr3	130169895	130169915	ATCCATATCACAACATGGAT	perfect	130169901	130169909	ATCACAAC	8	1	0	0	TRUE	0
chr3	134116686	134116720	ATCCAGAATGCTTGGAACCAGAAGCATTTTGGAT	imperfect	134116699	134116707	GGAACCAG	8	1	0	0	TRUE	0
chr3	138028034	138028053	ACTTTAATCCTGCTAAAGT	perfect	138028040	138028047	ATCCTGC	7	1	0	0	TRUE	0
chr3	138869351	138869388	TGTATATATATATATAAAATATATATATATATATATA	imperfect	138869367	138869372	AAATA	5	1	0	0	TRUE	0
chr3	139718338	139718360	GTGTGTGTGTGCGCGCACACAC	perfect	139718345	139718353	TGTGCGCG	8	1	0	0	TRUE	0
chr3	139894607	139894629	TCTCAGTGATGTGGGACTGAGA	perfect	139894614	139894622	GATGTGGG	8	1	0	0	TRUE	0
chr3	163450123	163450141	GGCATGGTGGTACATGCC	perfect	163450129	163450135	GTGGTA	6	1	0	0	TRUE	0
chr3	166235990	166236010	TAGGACAAAAAATGGTCCTA	perfect	166235996	166236004	AAAAAATG	8	1	0	0	TRUE	0
chr3	169278179	169278199	AGAAATTCTCTCTTATTTCT	perfect	169278185	169278193	TCTCTCTT	8	1	0	0	TRUE	0
chr3	169299127	169299151	AACTCCTAGTTCTCACTAGGAATT	imperfect	169299137	169299141	TCTC	4	1	0	0	TRUE	0
chr3	169548649	169548674	GTCTGCATCCCCTTTGAATGCAGAC	imperfect	169548659	169548664	CCTTT	5	1	0	0	TRUE	0
chr3	177879472	177879490	CCTTAGCATCCTCTAAGG	perfect	177879478	177879484	CATCCT	6	1	0	0	TRUE	0
chr3	181261073	181261093	TACCTCATCCCAGGGAGGTA	perfect	181261079	181261087	ATCCCAGG	8	1	0	0	TRUE	0
chr3	181440886	181440913	GAGCATTAGGACAAATACCTAATGCAC	imperfect	181440896	181440903	ACAAATA	7	1	0	0	TRUE	0
chr3	190280710	190280728	CTAGTATCCGCCTACTAG	perfect	190280716	190280722	TCCGCC	6	1	0	0	TRUE	0
chr3	190945295	190945324	AAATACAAATATTTGGAGTATTTTTATTT	imperfect	190945306	190945313	TTTGGAG	7	1	0	0	TRUE	0
chr3	194359173	194359193	CTTTCTCTGGGGCCAGAAAG	perfect	194359179	194359187	CTGGGGCC	8	1	0	0	TRUE	0
chr3	195655395	195655413	AAATGTTCCTCAACATTT	perfect	195655402	195655406	CCTC	4	1	0	0	TRUE	0
chr3	195956985	195957005	CTGGGGTGGGGTCCCCCCAG	perfect	195956991	195956999	TGGGGTCC	8	1	0	0	TRUE	0
chr4	49023	49041	TTAATTTGTTTGAATTAA	perfect	49029	49035	TGTTTG	6	1	0	0	TRUE	0
chr4	905014	905041	TCTGATTGCTTTTCGTAACCAATCAGA	imperfect	905025	905030	TTCGT	5	1	0	0	TRUE	0
chr4	10272050	10272073	AAAGGACAAGGGCAATGTCCTTT	perfect	10272058	10272065	AGGGCAA	7	1	0	0	TRUE	0
chr4	12064716	12064743	TTTCAAGATAGTAACATTTTCTTGAAA	imperfect	12064726	12064733	GTAACAT	7	1	0	0	TRUE	0
chr4	12873228	12873278	ATATATGTGTGTGTGTGTGTGTGTATATATACACACACACACACATATAT	imperfect	12873250	12873256	GTATAT	6	1	0	0	TRUE	0
chr4	16195920	16195939	TTTCAAATCAGTGTTGAAA	perfect	16195926	16195933	ATCAGTG	7	1	0	0	TRUE	0
chr4	18387432	18387452	AGGCATAAGCCACCATGCCT	perfect	18387438	18387446	AAGCCACC	8	1	0	0	TRUE	0
chr4	23101654	23101674	TACAGATATGCTGATCTGTA	perfect	23101661	23101667	ATGCTG	6	1	0	0	TRUE	0
chr4	29478274	29478290	TCCCAACACTTTGGGA	perfect	29478280	29478284	CACT	4	1	0	0	TRUE	0
chr4	33923904	33923924	CCTCTCACTCTAAAGAGAGG	perfect	33923910	33923918	ACTCTAAA	8	1	0	0	TRUE	0
chr4	34270342	34270361	TCTGAGAGTATGGCTCAGA	perfect	34270348	34270355	AGTATGG	7	1	0	0	TRUE	0
chr4	35589012	35589029	ATTATGAAAGACATAAT	perfect	35589018	35589023	AAAGA	5	1	0	0	TRUE	0
chr4	41452137	41452155	GCAAAAGCATGTTTTTGC	perfect	41452143	41452149	GCATGT	6	1	0	0	TRUE	0
chr4	43680250	43680278	ATGATATATATATAACATTATATATGAT	imperfect	43680260	43680268	TATAACAT	8	1	0	0	TRUE	0
chr4	44223543	44223563	AAATATTTCATTGAATATTT	perfect	44223550	44223556	TCATTG	6	1	0	0	TRUE	0
chr4	46188004	46188032	ATATATATATACACACACACATATATAT	imperfect	46188014	46188022	ACACACAC	8	1	0	0	TRUE	0
chr4	50746253	50746272	TTCAACTAACAGAGTTGAA	perfect	50746260	50746265	AACAG	5	1	0	0	TRUE	0
chr4	52707508	52707524	GCAAAACACATTTTGC	perfect	52707514	52707518	CACA	4	1	0	0	TRUE	0
chr4	54963154	54963172	GCAGCCATGTGGGGCTGC	perfect	54963160	54963166	ATGTGG	6	1	0	0	TRUE	0
chr4	57700549	57700567	TCTCACTAAGAAGTGAGA	perfect	57700556	57700560	AAGA	4	1	0	0	TRUE	0
chr4	60747045	60747066	AAATAAAGCTCTCATTTATTT	perfect	60747052	60747059	GCTCTCA	7	1	0	0	TRUE	0
chr4	63499338	63499357	AAATGAGATCCTGTCATTT	perfect	63499344	63499351	GATCCTG	7	1	0	0	TRUE	0
chr4	70262254	70262278	TCTATACATATCTCCTTGTATAGA	perfect	70262262	70262270	TATCTCCT	8	1	0	0	TRUE	0
chr4	80808939	80808959	GAAAATGCAGAGAGATTTTC	perfect	80808945	80808953	GCAGAGAG	8	1	0	0	TRUE	0
chr4	83099983	83100002	GACAGAGCGAGACTCTGTC	perfect	83099990	83099995	CGAGA	5	1	0	0	TRUE	0
chr4	84339913	84339929	TGATAAAAACTTATCA	perfect	84339919	84339923	AAAC	4	1	0	0	TRUE	0
chr4	87710860	87710878	GCTCCAACTGGGTGGAGC	perfect	87710866	87710872	ACTGGG	6	1	0	0	TRUE	0
chr4	92730457	92730473	AAAATTAATGAATTTT	perfect	92730463	92730467	AATG	4	1	0	0	TRUE	0
chr4	93280491	93280511	AATTTAATATTAAATAAATT	perfect	93280497	93280505	ATATTAAA	8	1	0	0	TRUE	0
chr4	93619250	93619270	ATTTATTGTGCTGTATAAAT	perfect	93619256	93619264	TGTGCTGT	8	1	0	0	TRUE	0
chr4	93833406	93833426	TATAGCTGCAGGTTGCTATA	perfect	93833412	93833420	TGCAGGTT	8	1	0	0	TRUE	0
chr4	97071889	97071909	TTTCATAAACAGATATGAAA	perfect	97071896	97071902	AACAGA	6	1	0	0	TRUE	0
chr4	99777752	99777769	AGCTCCAAAGAGGAGCT	perfect	99777758	99777763	AAAGA	5	1	0	0	TRUE	0
chr4	100791903	100791922	GTACAGAATGTTACTGTAC	perfect	100791909	100791916	AATGTTA	7	1	0	0	TRUE	0
chr4	101122160	101122178	GAGAAAGTAATTTTTCTC	perfect	101122166	101122172	GTAATT	6	1	0	0	TRUE	0
chr4	105960820	105960839	TAAAATCTCATCAATTTTA	perfect	105960826	105960833	CTCATCA	7	1	0	0	TRUE	0
chr4	115353906	115353925	AAATTCTGGGTTGGAATTT	perfect	115353912	115353919	TGGGTTG	7	1	0	0	TRUE	0
chr4	115922495	115922521	ATGTATATATATGTGTATATATATAT	imperfect	115922506	115922510	TGTG	4	1	0	0	TRUE	0
chr4	116110234	116110251	ATGGGAAAACATCCCAT	perfect	116110240	116110245	AAACA	5	1	0	0	TRUE	0
chr4	124961746	124961765	AAGAAAATGTGTTTTTCTT	perfect	124961753	124961758	TGTGT	5	1	0	0	TRUE	0
chr4	134001197	134001219	CATTTTTACAAGCTGAAAAATG	perfect	134001204	134001212	ACAAGCTG	8	1	0	0	TRUE	0
chr4	134811688	134811708	ATATATACACACACATATAT	perfect	134811694	134811702	ACACACAC	8	1	0	0	TRUE	0
chr4	135344267	135344283	CAGCATTATGATGCTG	perfect	135344273	135344277	TATG	4	1	0	0	TRUE	0
chr4	136925695	136925715	TTTTAAAATCTATATTAAAA	perfect	136925701	136925709	AATCTATA	8	1	0	0	TRUE	0
chr4	138672870	138672889	CTTTGCTGATCTTGCAAAG	perfect	138672876	138672883	TGATCTT	7	1	0	0	TRUE	0
chr4	144018991	144019019	TTTAATTCTAGCTAGACTTAGAATTGAA	imperfect	144019001	144019009	GCTAGACT	8	1	0	0	TRUE	0
chr4	144882661	144882678	ATAAAAATACATTTTAT	perfect	144882667	144882672	ATACA	5	1	0	0	TRUE	0
chr4	145012184	145012214	TATATATATATACACACACACATATATATA	imperfect	145012195	145012203	ACACACAC	8	1	0	0	TRUE	0
chr4	151715687	151715706	ACTGTTCTTGATAAACAGT	perfect	151715693	151715700	CTTGATA	7	1	0	0	TRUE	0
chr4	155834728	155834747	CCAAAAAGTTGCCTTTTGG	perfect	155834734	155834741	AGTTGCC	7	1	0	0	TRUE	0
chr4	156968461	156968487	TATGTGGGCAAAAGATTACCCACATA	imperfect	156968472	156968476	AAGA	4	1	0	0	TRUE	0
chr4	157587144	157587172	ATATTTTTCTTAGACTTAATAAAAATAT	imperfect	157587156	157587160	GACT	4	1	0	0	TRUE	0
chr4	158342307	158342329	TTTTGTCCTGAAGAAGACAAAA	perfect	158342314	158342322	CTGAAGAA	8	1	0	0	TRUE	0
chr4	161728572	161728604	TAATCATATATATACACATATATATATGATGA	imperfect	161728586	161728590	CACA	4	1	0	0	TRUE	0
chr4	161983517	161983535	AAATTAGAGGAATAATTT	perfect	161983523	161983529	GAGGAA	6	1	0	0	TRUE	0
chr4	170406415	170406445	TATATATATATACACATATATATATATAAA	imperfect	170406427	170406433	CACATA	6	1	0	0	TRUE	0
chr4	171641693	171641721	AAGGAGAACAAATATTCCTGTTCCCCTT	imperfect	171641703	171641711	AATATTCC	8	1	0	0	TRUE	0
chr4	174699804	174699852	TTAATTAATAATTAATAATTTATTTGTTAATTATTAATTAATAATTAA	imperfect	174699824	174699832	TATTTGTT	8	1	0	0	TRUE	0
chr4	175579316	175579336	TCTTTCTAACAGAAGAAAGA	perfect	175579323	175579329	AACAGA	6	1	0	0	TRUE	0
chr4	179070603	179070623	AATACAAACGCTTATGTATT	perfect	179070609	179070617	AACGCTTA	8	1	0	0	TRUE	0
chr4	180986707	180986727	TCTTTTTAGTTGCGAAAAGA	perfect	180986713	180986721	TAGTTGCG	8	1	0	0	TRUE	0
chr4	189752751	189752767	AAATATAGGAATATTT	perfect	189752757	189752761	AGGA	4	1	0	0	TRUE	0
chr4	190183223	190183244	CTTAATATATAGGCTATTAAG	perfect	190183230	190183237	TATAGGC	7	1	0	0	TRUE	0
chr5	279013	279041	ACAGAGAGGCCCGTTGAGGCTTCTCTGT	imperfect	279024	279030	CGTTGA	6	1	0	0	TRUE	0
chr5	6732179	6732196	CTGCCTGGGTGAGGCAG	perfect	6732185	6732190	GGGTG	5	1	0	0	TRUE	0
chr5	11472049	11472072	TTAATTTTTGCCTTTAAAATTAA	perfect	11472057	11472064	TGCCTTT	7	1	0	0	TRUE	0
chr5	12829698	12829715	ATTTTGGGTCACAAAAT	perfect	12829704	12829709	GGTCA	5	1	0	0	TRUE	0
chr5	13266764	13266783	CTTACAATCATGGTGTAAG	perfect	13266770	13266777	ATCATGG	7	1	0	0	TRUE	0
chr5	15387723	15387741	AATGAGAATGCACTCATT	perfect	15387729	15387735	AATGCA	6	1	0	0	TRUE	0
chr5	18414494	18414511	TGTATCCACAAGATACA	perfect	18414500	18414505	CACAA	5	1	0	0	TRUE	0
chr5	19421845	19421877	ATTACTATAAACATTCTTTTGTATATAGTAAT	imperfect	19421858	19421864	TTCTTT	6	1	0	0	TRUE	0
chr5	22811150	22811178	ATATATATATACACACACACATATATAT	imperfect	22811160	22811168	ACACACAC	8	1	0	0	TRUE	0
chr5	23041956	23041980	AAAGTAAATAAAGCTATTTGCTTT	imperfect	23041966	23041970	AAGC	4	1	0	0	TRUE	0
chr5	23339050	23339074	AAAAACACATTAAGATTTGTTTTT	imperfect	23339060	23339064	TAAG	4	1	0	0	TRUE	0
chr5	23344272	23344292	TCTATAAAAACCGGTATAGA	perfect	23344278	23344286	AAAACCGG	8	1	0	0	TRUE	0
chr5	28262715	28262734	ACATGGAGTTTCACCATGT	perfect	28262721	28262728	AGTTTCA	7	1	0	0	TRUE	0
chr5	38501981	38502001	TTTTTTTTTTTTAAAAAAAA	perfect	38501989	38501993	TTTT	4	1	0	0	TRUE	0
chr5	45180497	45180525	AATTCTTTCCTCATCAGAAGAAAGAATT	imperfect	45180509	45180513	ATCA	4	1	0	0	TRUE	0
chr5	46518713	46518729	CAGAAACTGCTTTCTG	perfect	46518719	46518723	CTGC	4	1	0	0	TRUE	0
chr5	49815221	49815240	TTCAACTCACAGCGTTGAA	perfect	49815227	49815234	TCACAGC	7	1	0	0	TRUE	0
chr5	50033770	50033789	TTCAACTCACAGCGTTGAA	perfect	50033776	50033783	TCACAGC	7	1	0	0	TRUE	0
chr5	51053734	51053753	TGGATCAAGGTATGATCCA	perfect	51053741	51053746	AGGTA	5	1	0	0	TRUE	0
chr5	52930341	52930363	GAATTAATGGATTAATTAATTC	perfect	52930349	52930355	GGATTA	6	1	0	0	TRUE	0
chr5	55019436	55019456	AATGAATGTGGTCGTTCATT	perfect	55019442	55019450	TGTGGTCG	8	1	0	0	TRUE	0
chr5	62207204	62207222	AAAAATTATCCCATTTTT	perfect	62207210	62207216	TATCCC	6	1	0	0	TRUE	0
chr5	68177456	68177474	CTGACCCGATTAGGTCAG	perfect	68177462	68177468	CGATTA	6	1	0	0	TRUE	0
chr5	73514805	73514823	GGTGTGGTGCTGCACACC	perfect	73514811	73514817	GTGCTG	6	1	0	0	TRUE	0
chr5	75204824	75204842	TAAATAGACATGTATTTA	perfect	75204830	75204836	GACATG	6	1	0	0	TRUE	0
chr5	77897135	77897151	GGCAGGGAGTCCTGCC	perfect	77897141	77897145	GAGT	4	1	0	0	TRUE	0
chr5	78348259	78348277	ATTTTTAAAACAAAAAAT	perfect	78348265	78348271	AAAACA	6	1	0	0	TRUE	0
chr5	91360430	91360448	AATTAAATTTAATTAATT	perfect	91360436	91360442	ATTTAA	6	1	0	0	TRUE	0
chr5	97626919	97626935	AAATATATAAATATTT	perfect	97626925	97626929	ATAA	4	1	0	0	TRUE	0
chr5	104289027	104289046	GACAGAGTCTCGCTCTGTC	perfect	104289034	104289039	TCTCG	5	1	0	0	TRUE	0
chr5	108159649	108159668	ATAAATTTTTGTCATTTAT	perfect	108159655	108159662	TTTTGTC	7	1	0	0	TRUE	0
chr5	114379434	114379463	ATATTATATATTTATAGAATATATTATAT	imperfect	114379446	114379451	TATAG	5	1	0	0	TRUE	0
chr5	119675466	119675488	TCAGAAATCTCTTTCTTTCTGA	perfect	119675473	119675481	TCTCTTTC	8	2	0	0	TRUE	0
chr5	123049763	123049782	AGTGAGACCTTGGCTCACT	perfect	123049769	123049776	ACCTTGG	7	1	0	0	TRUE	0
chr5	125079461	125079478	TATAATTTTTCATTATA	perfect	125079467	125079472	TTTTC	5	1	0	0	TRUE	0
chr5	133045256	133045272	TCCCAACACTTTGGGA	perfect	133045262	133045266	CACT	4	1	0	0	TRUE	0
chr5	135919457	135919493	ACATATATATATATATATATACATATATATATATAT	imperfect	135919471	135919479	ATATATAC	8	1	0	0	TRUE	0
chr5	137734906	137734938	CAGGATCTAACTGCCTCGCTAGTTAGATCCAG	imperfect	137734918	137734926	GCCTCGCT	8	1	0	0	TRUE	0
chr5	143324007	143324027	GCAGCCTACCTCCCGGCTGC	perfect	143324013	143324021	TACCTCCC	8	1	0	0	TRUE	0
chr5	144176943	144176962	ATGCATACTTTGGATGCAT	perfect	144176949	144176956	ACTTTGG	7	1	0	0	TRUE	0
chr5	170840846	170840890	ATAATAATAATAATAATAATTATTATTATTATTATTATTATTTT	imperfect	170840866	170840870	TATT	4	1	0	0	TRUE	0
chr5	174878800	174878824	ATTTTTCAAGAGAAGCTGAAAAAT	perfect	174878808	174878816	AGAGAAGC	8	1	0	0	TRUE	0
chr6	151477	151503	ACTCTTGGCTGAGGGGACCCAAGAGT	imperfect	151487	151493	GAGGGG	6	1	0	0	TRUE	0
chr6	363026	363046	GGAGCAGGCGCAGATGCTCC	perfect	363032	363040	GGCGCAGA	8	1	0	0	TRUE	0
chr6	9557034	9557052	TTTTATTTAGGGATAAAA	perfect	9557040	9557046	TTAGGG	6	1	0	0	TRUE	0
chr6	10138916	10138936	TGCAGTCAGCCGAGACTGCA	perfect	10138923	10138929	AGCCGA	6	1	0	0	TRUE	0
chr6	18034656	18034674	ATACATTTAACTATGTAT	perfect	18034662	18034668	TTAACT	6	1	0	0	TRUE	0
chr6	18134548	18134568	GAGCCAGGTCTGATTGGCTC	perfect	18134554	18134562	GGTCTGAT	8	1	0	0	TRUE	0
chr6	19019986	19020005	TTTCCAATTCCTTTGGAAA	perfect	19019993	19019998	TTCCT	5	1	0	0	TRUE	0
chr6	23416561	23416580	TACTGTATGGCACACAGTA	perfect	23416567	23416574	ATGGCAC	7	1	0	0	TRUE	0
chr6	25236186	25236208	TATATGTATGTATCTACATATA	perfect	25236194	25236200	TGTATC	6	1	0	0	TRUE	0
chr6	27221383	27221404	ACAAAAATTGTTTTTTTTTGT	perfect	27221390	27221397	TTGTTTT	7	1	0	0	TRUE	0
chr6	27748931	27748947	CAGGCCACCAGGCCTG	perfect	27748937	27748941	ACCA	4	1	0	0	TRUE	0
chr6	50572999	50573017	AAGGGGGAAAACCCCCTT	perfect	50573006	50573010	AAAA	4	1	0	0	TRUE	0
chr6	51004270	51004298	TGCCTTTTTTTAAAAAAAAAAAAAGGCA	perfect	51004281	51004287	AAAAAA	6	1	0	0	TRUE	0
chr6	51773247	51773275	CTTAATATTTTGTCTTATAAATATCAAG	imperfect	51773257	51773265	TGTCTTAT	8	1	0	0	TRUE	0
chr6	53954296	53954324	ACATATATATTCATATATATATATATAT	imperfect	53954306	53954314	TCATATAT	8	1	0	0	TRUE	0
chr6	58365619	58365638	ACTTGAGGCAGAGTCAAGT	perfect	58365625	58365632	GGCAGAG	7	1	0	0	TRUE	0
chr6	65795178	65795200	CATGGACCTCTTTGAGTCCATG	perfect	65795185	65795193	CTCTTTGA	8	1	0	0	TRUE	0
chr6	94033961	94033977	CTGGAATAACTTCCAG	perfect	94033967	94033971	TAAC	4	1	0	0	TRUE	0
chr6	100062991	100063019	AAGATTGTTTGCCATAGCGAACAATCTT	imperfect	100063003	100063007	CATA	4	1	0	0	TRUE	0
chr6	101334672	101334690	TCTCACAAATAAGTGAGA	perfect	101334678	101334684	AAATAA	6	1	0	0	TRUE	0
chr6	101617926	101617956	CATATATATATGTGTGTGTATATATATGTG	imperfect	101617937	101617945	GTGTGTGT	8	1	0	0	TRUE	0
chr6	101682244	101682264	AAATTAAGATGTGCTAATTT	perfect	101682250	101682258	AGATGTGC	8	1	0	0	TRUE	0
chr6	108449906	108449927	CATGTCCCTACAAAGGACATG	perfect	108449913	108449920	CTACAAA	7	1	0	0	TRUE	0
chr6	134491871	134491891	AAATATAGACATACATATTT	perfect	134491877	134491885	AGACATAC	8	1	0	0	TRUE	0
chr6	136689201	136689218	AGGCAGGAGGACTGCCT	perfect	136689207	136689212	GAGGA	5	1	0	0	TRUE	0
chr6	142757013	142757041	ATATGTGTATATGTGTGCATACATATAT	imperfect	142757023	142757031	ATGTGTGC	8	1	0	0	TRUE	0
chr6	153296704	153296721	AATTTTGATTGAAAATT	perfect	153296710	153296715	GATTG	5	1	0	0	TRUE	0
chr7	1389781	1389807	TCAGAAAAGCCACTTAACTTTTCTGA	perfect	1389790	1389798	CCACTTAA	8	1	0	0	TRUE	0
chr7	4194210	4194244	TATATATGTATACACGTATGTGTATACATGTATA	imperfect	4194225	4194229	GTAT	4	1	0	0	TRUE	0
chr7	4559324	4559342	GGCGTGGCGGCTCACGCC	perfect	4559330	4559336	GCGGCT	6	1	0	0	TRUE	0
chr7	8734959	8734978	AAAAATGCTTGTGATTTTT	perfect	8734965	8734972	GCTTGTG	7	1	0	0	TRUE	0
chr7	13786484	13786504	TATATATATGTGTGTATATA	perfect	13786490	13786498	TATGTGTG	8	1	0	0	TRUE	0
chr7	23885632	23885650	CTCCCAAAGTGTTGGGAG	perfect	23885639	23885643	AGTG	4	1	0	0	TRUE	0
chr7	26267664	26267684	TTTTTAATCTTATCTAAAAA	perfect	26267670	26267678	ATCTTATC	8	1	0	0	TRUE	0
chr7	26270574	26270594	TTGGAATCAACTTATTCCAA	perfect	26270581	26270587	CAACTT	6	1	0	0	TRUE	0
chr7	32183162	32183179	ATGGAAGAACATTCCAT	perfect	32183168	32183173	GAACA	5	1	0	0	TRUE	0
chr7	39796712	39796734	CCCTGGGCCCCCATCCCCAGGG	perfect	39796719	39796727	CCCCCATC	8	1	0	0	TRUE	0
chr7	43087023	43087044	ATCTCTATGGAGGTTAGAGAT	perfect	43087030	43087037	TGGAGGT	7	1	0	0	TRUE	0
chr7	73437288	73437308	CACCACAAGGCGCAGTGGTG	perfect	73437294	73437302	AAGGCGCA	8	1	0	0	TRUE	0
chr7	82415897	82415914	AAATAAAGGAATTATTT	perfect	82415903	82415908	AGGAA	5	1	0	0	TRUE	0
chr7	84815666	84815696	CAAATATATATATATACACATATATATTTG	imperfect	84815679	84815683	ATAC	4	1	0	0	TRUE	0
chr7	91436839	91436858	CCCACCAGGGTCGGGTGGG	perfect	91436845	91436852	AGGGTCG	7	1	0	0	TRUE	0
chr7	99358001	99358022	GCCACTTTAGGCGGAAGTGGC	perfect	99358008	99358015	TAGGCGG	7	1	0	0	TRUE	0
chr7	100087922	100087941	TGAGATAATTCCTATCTCA	perfect	100087929	100087934	ATTCC	5	1	0	0	TRUE	0
chr7	102826754	102826784	ATATATATATATATATATGTATATATATCT	imperfect	102826765	102826773	TATATATG	8	1	0	0	TRUE	0
chr7	104352450	104352467	TTAAAGCAGGTCTTTAA	perfect	104352456	104352461	CAGGT	5	1	0	0	TRUE	0
chr7	105882786	105882804	GGCATGAGCCGCCATGCC	perfect	105882792	105882798	AGCCGC	6	1	0	0	TRUE	0
chr7	106111637	106111656	TCTTAAAAACAAATTAAGA	perfect	106111643	106111650	AAACAAA	7	1	0	0	TRUE	0
chr7	110344492	110344530	ATATATATATATATAAAAATATATATATAAATATATAT	imperfect	110344507	110344515	AAAATATA	8	1	0	0	TRUE	0
chr7	111933213	111933247	ATATATACGTATATACACATATATACGTATATAT	perfect	111933228	111933232	CACA	4	1	0	0	TRUE	0
chr7	114095661	114095677	ATAAATACTAATTTAT	perfect	114095667	114095671	ACTA	4	1	0	0	TRUE	0
chr7	115143364	115143384	ATATATTGTACTGCATATAT	perfect	115143370	115143378	TGTACTGC	8	1	0	0	TRUE	0
chr7	116163340	116163361	TAACAAAATATCCCTTTGTTA	perfect	116163347	116163354	ATATCCC	7	1	0	0	TRUE	0
chr7	122317972	122317988	TATGAATTTTTTCATA	perfect	122317978	122317982	TTTT	4	1	0	0	TRUE	0
chr7	126656802	126656829	TTTATCATTAATAATAATAATAATAAA	imperfect	126656812	126656819	ATAATAA	7	1	0	0	TRUE	0
chr7	127365922	127365940	CAGTAATAATATTTACTG	perfect	127365928	127365934	TAATAT	6	1	0	0	TRUE	0
chr7	133215903	133215921	CCAATCCAAACGGATTGG	perfect	133215910	133215914	AAAC	4	1	0	0	TRUE	0
chr7	140472140	140472162	CAGGCATGGTGGCTCATGCCTG	perfect	140472148	140472154	GTGGCT	6	1	0	0	TRUE	0
chr7	146619867	146619883	TATTTTTAGTAAAATA	perfect	146619873	146619877	TAGT	4	1	0	0	TRUE	0
chr7	147864175	147864199	AAATAGGGAATCCTTTCCCCATTT	imperfect	147864185	147864189	TCCT	4	1	0	0	TRUE	0
chr7	148139972	148139991	CAAACCACCCCCAGGTTTG	perfect	148139978	148139985	ACCCCCA	7	1	0	0	TRUE	0
chr7	149498590	149498622	GTTCTATTAAAGGTCTATTCCTTTAATAGACC	imperfect	149498603	149498609	TCTATT	6	1	0	0	TRUE	0
chr7	152391594	152391616	TGCAGTGGCACAGCTCACTGCA	perfect	152391601	152391609	GCACAGCT	8	1	0	0	TRUE	0
chr7	153526931	153526950	TGTGGAGGTGGGATCCACA	perfect	153526937	153526944	GGTGGGA	7	1	0	0	TRUE	0
chr7	156775113	156775129	TCCCAGCACTCTGGGA	perfect	156775119	156775123	CACT	4	1	0	0	TRUE	0
chr8	1173151	1173168	ACCCAGTTTGCCTGGGT	perfect	1173157	1173162	TTTGC	5	1	0	0	TRUE	0
chr8	2765192	2765217	TCTGCTTCTTTGGAGAAGAAGCCGA	imperfect	2765202	2765207	TGGAG	5	1	0	0	TRUE	0
chr8	3212628	3212650	CAGGTGTGAGCCACTACACCTG	perfect	3212635	3212643	GAGCCACT	8	1	0	0	TRUE	0
chr8	5862108	5862126	TCATGAAAAGATTCATGA	perfect	5862115	5862119	AAGA	4	1	0	0	TRUE	0
chr8	6885272	6885298	TTTATAGATAACATTTTATTTATAAA	imperfect	6885283	6885287	CATT	4	1	0	0	TRUE	0
chr8	9548744	9548767	CAGGCGTGGGCCCACCACGCCTG	perfect	9548753	9548758	GCCCA	5	1	0	0	TRUE	0
chr8	10873531	10873550	AATTTCATGCCAAGAAATT	perfect	10873537	10873544	ATGCCAA	7	1	0	0	TRUE	0
chr8	15663350	15663370	ATCTGTAAAACATAACAGAT	perfect	15663356	15663364	AAAACATA	8	1	0	0	TRUE	0
chr8	21572089	21572106	GGGGTTGTGGGAACCCC	perfect	21572095	21572100	GTGGG	5	1	0	0	TRUE	0
chr8	30918624	30918641	AAAACTACTGCAGTTTT	perfect	30918630	30918635	ACTGC	5	1	0	0	TRUE	0
chr8	47147018	47147047	GACAGCCAGAAAGGAGGGTTCTGGCCGTC	imperfect	47147029	47147036	AGGAGGG	7	1	0	0	TRUE	0
chr8	48223850	48223868	ACTATAGCCTTGTATAGT	perfect	48223856	48223862	GCCTTG	6	1	0	0	TRUE	0
chr8	49049087	49049107	TAAAAAATTCACACTTTTTA	perfect	49049093	49049101	ATTCACAC	8	1	0	0	TRUE	0
chr8	49563678	49563706	ATAGAAATGTATTTTCTCACATTTCTGT	imperfect	49563688	49563696	ATTTTCTC	8	1	0	0	TRUE	0
chr8	60605829	60605853	TACATATATACATATATATATATA	imperfect	60605839	60605843	CATA	4	1	0	0	TRUE	0
chr8	62475236	62475253	AAATAAGAAAATTATTT	perfect	62475242	62475247	GAAAA	5	1	0	0	TRUE	0
chr8	65058381	65058400	CACAAACCTTCACTTTGTG	perfect	65058387	65058394	CCTTCAC	7	1	0	0	TRUE	0
chr8	67930328	67930355	TAGCATTAGGAGAAATACCTAATGTTA	imperfect	67930338	67930345	AGAAATA	7	1	0	0	TRUE	0
chr8	74939351	74939379	AAGGGCAATAACTCTTAGTTTTGCCCTT	imperfect	74939361	74939369	ACTCTTAG	8	1	0	0	TRUE	0
chr8	77581409	77581429	ATATTTGGTATTTTAAATAT	perfect	77581415	77581423	GGTATTTT	8	1	0	0	TRUE	0
chr8	80139191	80139207	AAAATAAGGGTATTTT	perfect	80139197	80139201	AGGG	4	1	0	0	TRUE	0
chr8	84215505	84215535	TATTCATAAATATACATTTATTTATGCATA	imperfect	84215517	84215523	TACATT	6	1	0	0	TRUE	0
chr8	84542960	84542981	TGTATTTTATGTTGAAATACA	perfect	84542967	84542974	TATGTTG	7	1	0	0	TRUE	0
chr8	88321797	88321819	ATCTCATTGTTGCAGATGAGAT	perfect	88321804	88321812	TGTTGCAG	8	1	0	0	TRUE	0
chr8	92112846	92112865	ACTTAACTTTCTTTTAAGT	perfect	92112852	92112859	CTTTCTT	7	1	0	0	TRUE	0
chr8	93187833	93187861	AAAAGGAAAGCACAAGCACTTTGCTTTT	imperfect	93187843	93187851	CACAAGCA	8	1	0	0	TRUE	0
chr8	95231032	95231052	CAGGGGCCTAGCAACCCCTG	perfect	95231038	95231046	CCTAGCAA	8	1	0	0	TRUE	0
chr8	96030200	96030218	TGCCTAAGGCTCTAGGCA	perfect	96030206	96030212	AGGCTC	6	1	0	0	TRUE	0
chr8	98075417	98075439	CAGGTTGTGAGTGGACAACCTG	perfect	98075425	98075431	GAGTGG	6	1	0	0	TRUE	0
chr8	101064983	101065010	CCACCTTCCCATCTCCAGGGAAGATGG	imperfect	101064993	101065000	ATCTCCA	7	1	0	0	TRUE	0
chr8	103726467	103726485	GCAAGGATATTCCCTTGC	perfect	103726473	103726479	ATATTC	6	1	0	0	TRUE	0
chr8	105202490	105202506	TTCTACTGTGGTAGAA	perfect	105202496	105202500	TGTG	4	1	0	0	TRUE	0
chr8	106208951	106208972	TGATTTCTGAAGAGGAAATCA	perfect	106208958	106208965	TGAAGAG	7	1	0	0	TRUE	0
chr8	112157507	112157539	ACATATATATGTGCATGTATATATATATATGT	imperfect	112157519	112157527	GCATGTAT	8	1	0	0	TRUE	0
chr8	117522497	117522516	TACAGATGAAGATTCTGTA	perfect	117522503	117522510	TGAAGAT	7	1	0	0	TRUE	0
chr8	117547357	117547374	CAGCTAGAAAGTAGCTG	perfect	117547363	117547368	GAAAG	5	1	0	0	TRUE	0
chr8	134272246	134272266	AATTATTTTAATCTATAATT	perfect	134272252	134272260	TTTAATCT	8	1	0	0	TRUE	0
chr8	137881687	137881706	GCACAAACTTTTTTTGTGC	perfect	137881694	137881699	CTTTT	5	1	0	0	TRUE	0
chr8	139535092	139535122	TATAGTAGCTGGAGGGCCTCAGCTACTAGA	imperfect	139535103	139535111	GAGGGCCT	8	1	0	0	TRUE	0
chr8	142710274	142710292	GCCTGACTGATGTCAGGC	perfect	142710281	142710285	TGAT	4	1	0	0	TRUE	0
chr9	9038450	9038468	ACATGTATACAAACATGT	perfect	9038456	9038462	ATACAA	6	1	0	0	TRUE	0
chr9	11860956	11860975	GACAGAGAGAGACTCTGTC	perfect	11860963	11860968	AGAGA	5	1	0	0	TRUE	0
chr9	16398728	16398746	ACTCTCTGAATTGAGAGT	perfect	16398734	16398740	TGAATT	6	1	0	0	TRUE	0
chr9	24513371	24513387	AGTAAACTTATTTACT	perfect	24513377	24513381	CTTA	4	1	0	0	TRUE	0
chr9	25972857	25972876	CTCCCACAGAGACTGGGAG	perfect	25972863	25972870	CAGAGAC	7	1	0	0	TRUE	0
chr9	41020721	41020741	ATATATGTGTGTATATATAT	perfect	41020727	41020735	GTGTGTAT	8	1	0	0	TRUE	0
chr9	74460745	74460765	GGCTTAACGGAAAATAAGCC	perfect	74460751	74460759	ACGGAAAA	8	1	0	0	TRUE	0
chr9	75052771	75052789	GGCGTGAGCCACCACGCC	perfect	75052777	75052783	AGCCAC	6	2	0	0	TRUE	0
chr9	78636046	78636066	TCAGCTTTAGATACAGCTGA	perfect	78636052	78636060	TTAGATAC	8	1	0	0	TRUE	0
chr9	78699668	78699687	GACAGAGCGAGACTCTGTC	perfect	78699675	78699680	CGAGA	5	1	0	0	TRUE	0
chr9	79041412	79041432	ATGGGTATCAACCAACCCAT	perfect	79041418	79041426	ATCAACCA	8	1	0	0	TRUE	0
chr9	82404865	82404884	AGCAAAGGAAACTTTTGCT	perfect	82404871	82404878	GGAAACT	7	1	0	0	TRUE	0
chr9	85037752	85037779	AATAATATTATTATTATTATTATTATT	imperfect	85037762	85037769	TTATTAT	7	1	0	0	TRUE	0
chr9	90006144	90006161	TATTTGGAATACAAATA	perfect	90006150	90006155	GAATA	5	1	0	0	TRUE	0
chr9	90405254	90405271	TAAGATTCCTCATCTTA	perfect	90405260	90405265	TCCTC	5	1	0	0	TRUE	0
chr9	91990806	91990824	AAGGGCCACAGGGCCCTT	perfect	91990813	91990817	ACAG	4	1	0	0	TRUE	0
chr9	92990912	92990931	CAAGGTTATGATGACCTTG	perfect	92990918	92990925	TATGATG	7	1	0	0	TRUE	0
chr9	94158173	94158191	AAAAAAAAAAATTTTTTT	perfect	94158180	94158184	AAAA	4	1	0	0	TRUE	0
chr9	97575933	97575954	TTGAAAGCGCCTATCTTTCAA	perfect	97575940	97575947	CGCCTAT	7	1	0	0	TRUE	0
chr9	106655449	106655466	TATTAAATAAGTTAATA	perfect	106655455	106655460	ATAAG	5	1	0	0	TRUE	0
chr9	117976793	117976810	AATAAAGCCCTTTTATT	perfect	117976799	117976804	GCCCT	5	1	0	0	TRUE	0
chr9	118681552	118681586	TATATTTACATATGTATGTGTATATGTATATATA	imperfect	118681565	118681573	GTATGTGT	8	1	0	0	TRUE	0
chr9	128337772	128337794	CAGGTGTGGTGGCGCACACCTG	perfect	128337780	128337786	GTGGCG	6	1	0	0	TRUE	0
chr9	132214864	132214891	TCAAAAAAAATTTTTTTTTTTTTTAGA	imperfect	132214874	132214881	TTTTTTT	7	1	0	0	TRUE	0
chr9	132672114	132672136	ATTTGTTCAAGTGTAAACAAAT	perfect	132672121	132672129	CAAGTGTA	8	1	0	0	TRUE	0
chr9	135203001	135203017	CCATCTCGCAAGATGG	perfect	135203007	135203011	CGCA	4	1	0	0	TRUE	0
chrX	5122557	5122587	TGATAATGATGATCATCATCATCATGATCA	imperfect	5122570	5122574	CATC	4	1	0	0	TRUE	0
chrX	8217765	8217791	TTCTCTACACTGAATTGTGTAAAGAA	imperfect	8217775	8217781	TGAATT	6	1	0	0	TRUE	0
chrX	17026773	17026793	ATAAAATGTACCCGTTTTAT	perfect	17026779	17026787	TGTACCCG	8	1	0	0	TRUE	0
chrX	18147200	18147222	TCTTAGCCCACGATTGCTAAGA	perfect	18147207	18147215	CCACGATT	8	1	0	0	TRUE	0
chrX	24840432	24840449	TGAGACTCTGTGTCTCA	perfect	24840438	24840443	TCTGT	5	1	0	0	TRUE	0
chrX	25612362	25612383	TTTTCTTATCCTAGAAGAAAA	perfect	25612369	25612376	ATCCTAG	7	1	0	0	TRUE	0
chrX	28843568	28843586	TGATGCTTTAGTGCATCA	perfect	28843574	28843580	TTTAGT	6	1	0	0	TRUE	0
chrX	34984704	34984725	GGCCATACATACATTATGGCC	perfect	34984711	34984718	CATACAT	7	1	0	0	TRUE	0
chrX	36957057	36957087	GAATCTTTTTTTAAAAAAAAAAAAAGAGTC	imperfect	36957069	36957075	AAAAAA	6	1	0	0	TRUE	0
chrX	39489794	39489813	CACTGGCGTAAGTCCAGTG	perfect	39489800	39489807	CGTAAGT	7	1	0	0	TRUE	0
chrX	45140102	45140119	TTTTTTTTTTTAAAAAA	perfect	45140108	45140113	TTTTT	5	1	0	0	TRUE	0
chrX	45926208	45926230	AAAAAAAAAAAAAAATTTTTTT	perfect	45926215	45926223	AAAAAAAA	8	1	0	0	TRUE	0
chrX	50029457	50029478	CATGTCCCTACAAAGGACATG	perfect	50029464	50029471	CTACAAA	7	1	0	0	TRUE	0
chrX	56430062	56430081	AGCTCACCCTCTGTGAGCT	perfect	56430069	56430074	CCTCT	5	1	0	0	TRUE	0
chrX	70818142	70818168	TCCAGGCGTGGTGACGCGCGCCTGGA	imperfect	70818152	70818158	GTGACG	6	1	0	0	TRUE	0
chrX	71825330	71825346	TCCCAGAATGCTGGGA	perfect	71825336	71825340	AATG	4	1	0	0	TRUE	0
chrX	77679119	77679137	TAAAAACAGAACTTTTTA	perfect	77679125	77679131	CAGAAC	6	1	0	0	TRUE	0
chrX	77744708	77744730	CAGGCACGGTGCCTTGTGCCTG	perfect	77744715	77744723	GGTGCCTT	8	1	0	0	TRUE	0
chrX	84992112	84992133	CATTAGGAGATACGCCTAATG	perfect	84992119	84992126	AGATACG	7	1	0	0	TRUE	0
chrX	88239722	88239739	TATTCTTATTCAGAATA	perfect	88239728	88239733	TATTC	5	1	0	0	TRUE	0
chrX	97170160	97170182	TGGACTTATGGGGAGAAGTCCA	perfect	97170167	97170175	ATGGGGAG	8	1	0	0	TRUE	0
chrX	98825465	98825483	TGGTTCTGCCCTGAACCA	perfect	98825471	98825477	TGCCCT	6	1	0	0	TRUE	0
chrX	103338966	103338984	TGAAGGTCTTCTCCTTCA	perfect	103338972	103338978	TCTTCT	6	1	0	0	TRUE	0
chrX	104558253	104558273	AATTATATACAGTAATAATT	perfect	104558259	104558267	ATACAGTA	8	1	0	0	TRUE	0
chrX	106171453	106171475	TGACAACTATACTAGGTTGTCA	perfect	106171460	106171468	TATACTAG	8	1	0	0	TRUE	0
chrX	108407298	108407316	AGTTCCAACTGAGGAACT	perfect	108407304	108407310	AACTGA	6	1	0	0	TRUE	0
chrX	111335442	111335462	CTTTGTAAGGATACACAAAG	perfect	111335448	111335456	AAGGATAC	8	1	0	0	TRUE	0
chrX	117093093	117093112	AGTTAATATTTACTTAACT	perfect	117093099	117093106	TATTTAC	7	1	0	0	TRUE	0
chrX	124644051	124644079	TATATATATATATATATGTGTATATATA	imperfect	124644061	124644069	TATATATG	8	1	0	0	TRUE	0
chrX	128298606	128298626	CTCTGAGCAGATCTTCAGAG	perfect	128298612	128298620	GCAGATCT	8	1	0	0	TRUE	0
chrX	128591562	128591590	ATAAACATACGTGTGCATGTATCTTTAT	imperfect	128591572	128591580	GTGTGCAT	8	1	0	0	TRUE	0
chrX	137262030	137262050	TGGCTAGCCTTCAGTAGCCA	perfect	137262036	137262044	GCCTTCAG	8	1	0	0	TRUE	0
chrX	145708304	145708332	ATATATATGTGTGTGTGTATATATATAT	imperfect	145708314	145708322	GTGTGTGT	8	1	0	0	TRUE	0
chrX	148776164	148776185	CATGTCCCTGCAAAGGACATG	perfect	148776171	148776178	CTGCAAA	7	1	0	0	TRUE	0
chrY	11308455	11308473	GGGCTGTGGGAGCAGCCC	perfect	11308461	11308467	TGGGAG	6	1	0	0	TRUE	0
chrY	56868304	56868325	CAGAAAAAATTGACTTTTCTG	perfect	56868311	56868318	AATTGAC	7	1	0	0	TRUE	0

## Sheet: Table S3
Table S3: Hypermutated SIRs with significantly higher INDEL densities within spacers than in flanking control sequences. (Binomial test with Benjamini-Hochberg correction)
Chromosome	SIR_start	SIR_end	SIR_sequence	SIR_type	Spacer_start	Spacer_end	Spacer	Spacer_length	Nmuts_spacer	dmuts_control	p_value	reject	adjust_p
chr1	17473646	17473673	TTAAAAAAAAAAAAAATTTTTTTTAAA	imperfect	17473657	17473662	AAAAA	5	1	0	0	TRUE	0
chr1	51462858	51462878	AAAAAAGTCAGATTTTTTTT	perfect	51462864	51462872	GTCAGATT	8	2	0	0	TRUE	0
chr1	81937758	81937776	TCCTTTAAAAAAAAAGGA	perfect	81937764	81937770	AAAAAA	6	1	0	0	TRUE	0
chr1	84929925	84929945	TTTTTTTTAAAAAAAAAAAA	perfect	84929933	84929937	AAAA	4	1	0	0	TRUE	0
chr1	91224894	91224911	AAAAAATGTTTTTTTTT	perfect	91224900	91224905	TGTTT	5	2	0	0	TRUE	0
chr1	95115071	95115106	TATATATATATACACATTATATATATATATATATA	imperfect	95115085	95115092	CATTATA	7	2	0	0	TRUE	0
chr1	98072366	98072386	TTTTTTTTTAAATGAAAAAA	perfect	98072372	98072380	TTTAAATG	8	1	0	0	TRUE	0
chr1	155157562	155157586	AAAAATAAAACAATTTTTTTTTTT	imperfect	155157572	155157576	CAAT	4	1	0	0	TRUE	0
chr1	168834955	168834987	TATATATATGTATGTGTGTATATATATATATA	imperfect	168834968	168834974	GTGTGT	6	1	0	0	TRUE	0
chr1	200133511	200133549	TATATATATATATATACACACACATATATATATATACA	imperfect	200133526	200133534	ACACACAC	8	8	0	0	TRUE	0
chr1	205646808	205646832	AAAAAAAAAACACCTTTTTATTTT	imperfect	205646818	205646822	CACC	4	1	0	0	TRUE	0
chr1	217598443	217598468	TTAAAAAAAATTTTTTTTTTTTTGA	imperfect	217598453	217598458	TTTTT	5	2	0	0	TRUE	0
chr1	220212492	220212511	TAAAAAATTTTTTTTTTTA	perfect	220212499	220212504	TTTTT	5	1	0	0	TRUE	0
chr1	226096891	226096913	TTTTTTTAAATTAAAAAAAAAA	perfect	226096898	226096906	AAATTAAA	8	1	0	0	TRUE	0
chr1	226205147	226205171	AATAAAAAAATTTTTTTTTTTTTT	imperfect	226205157	226205161	TTTT	4	2	0	0	TRUE	0
chr1	231416425	231416453	CAAAAAAAAAATTTTTTTTTTTTTTTTG	perfect	231416436	231416442	TTTTTT	6	1	0	0	TRUE	0
chr1	233490024	233490042	AAAAAAAGCATTTTTTTT	perfect	233490031	233490035	GCAT	4	1	0	0	TRUE	0
chr10	23314681	23314701	GAAAAATCCACTTTTTTTTC	perfect	23314687	23314695	TCCACTTT	8	1	0	0	TRUE	0
chr10	34756459	34756499	CTTTTTTTTTTTTCTTATAAAAAAAAAAAAAAAAAAAAAG	imperfect	34756475	34756483	ATAAAAAA	8	5	0	0	TRUE	0
chr10	58715426	58715445	ATTTTTCTTCTTAAAAAAT	perfect	58715432	58715439	CTTCTTA	7	1	0	0	TRUE	0
chr10	67474157	67474174	ATATACTTCAGGTATAT	perfect	67474163	67474168	TTCAG	5	2	0	0	TRUE	0
chr10	89696707	89696735	TTTAAAAAAATTTTTTTTTTTTTTTAAA	perfect	89696717	89696725	TTTTTTTT	8	1	0	0	TRUE	0
chr10	119502133	119502156	AAAAAAAAAACAAACTTTTTTTT	perfect	119502141	119502148	AACAAAC	7	2	0	0	TRUE	0
chr10	124227252	124227270	AATATTGTATGGAATATT	perfect	124227258	124227264	GTATGG	6	2	0	0	TRUE	0
chr10	125515932	125515958	CAGGTTAAAACGTTTTTTTTAAGCTG	imperfect	125515942	125515948	CGTTTT	6	1	0	0	TRUE	0
chr10	125611633	125611654	ATTGCAAACTTTTTTTGCAAT	perfect	125611641	125611646	CTTTT	5	2	0	0	TRUE	0
chr10	127009169	127009190	TGTTTTTAAAATAAAAAAACA	perfect	127009176	127009183	AAAATAA	7	1	0	0	TRUE	0
chr11	490797	490829	ACGCGTGTGTACGCGCGTGTGTACACATGCGT	imperfect	490809	490817	GCGCGTGT	8	2	0	0	TRUE	0
chr11	11265915	11265935	AAGGGGCTTTTTTTCCCCTT	perfect	11265921	11265929	CTTTTTTT	8	1	0	0	TRUE	0
chr11	24857273	24857313	TATATATATATATATACATATATATATATACATATATATA	imperfect	24857289	24857297	CATATATA	8	8	0	0	TRUE	0
chr11	25898036	25898055	AAAAAAGTGCTTTTTTTTT	perfect	25898042	25898049	GTGCTTT	7	1	0	0	TRUE	0
chr11	26443899	26443925	TAAAAAAAACTAGCATTTTTTTTTTA	perfect	26443908	26443916	CTAGCATT	8	1	0	0	TRUE	0
chr11	29138297	29138323	CTTTTTATTATTTTTTTAATAGAAAG	imperfect	29138307	29138313	TTTTTT	6	1	0	0	TRUE	0
chr11	31938977	31938993	TGTTTTAAAAAAAACA	perfect	31938983	31938987	AAAA	4	1	0	0	TRUE	0
chr11	32282608	32282628	TTTTTTAATGTAAAAAAAAA	perfect	32282614	32282622	AATGTAAA	8	1	0	0	TRUE	0
chr11	45932621	45932640	TTGTAATTTTTTTTTACAA	perfect	45932627	45932634	TTTTTTT	7	1	0	0	TRUE	0
chr11	57478559	57478581	TCTTAAAAATGTTTTTTTAAGA	perfect	57478568	57478572	TGTT	4	1	0	0	TRUE	0
chr11	62579648	62579676	AAAAAATAAAGTCCATTTTTTTTTTTTT	imperfect	62579658	62579666	GTCCATTT	8	3	0	0	TRUE	0
chr11	81945483	81945515	CATATATATATATATATATGTCTATATATATG	imperfect	81945495	81945503	TATATATG	8	8	0	0	TRUE	0
chr11	91080362	91080383	ATACACCTTGAAAGGGTGTAT	perfect	91080369	91080376	TTGAAAG	7	1	0	0	TRUE	0
chr11	101863861	101863880	TAGTTTTAAAAAAAAACTA	perfect	101863868	101863873	AAAAA	5	1	0	0	TRUE	0
chr11	110039492	110039516	TTTTTTTTAACTACAAAAAAAAAA	perfect	110039500	110039508	AACTACAA	8	1	0	0	TRUE	0
chr11	114633354	114633400	ATATATACTATATAATATATTATGTATTATATTATATATTATATAT	imperfect	114633373	114633381	TTATGTAT	8	5	0	0	TRUE	0
chr11	133051047	133051069	TGTGTGTACATACACACACACA	perfect	133051054	133051062	ACATACAC	8	2	0	0	TRUE	0
chr12	8969520	8969545	CTTTTATTTTAGTTAAAAAAAAAAG	imperfect	8969530	8969535	AGTTA	5	1	0	0	TRUE	0
chr12	26952035	26952052	AACCAATTTTTTTGGTT	perfect	26952041	26952046	TTTTT	5	1	0	0	TRUE	0
chr12	39083852	39083898	AGTCTATATATATATATATACATATATATATATATATATATAGAAT	imperfect	39083872	39083878	CATATA	6	1	0	0	TRUE	0
chr12	41717804	41717824	TTTTTTTCTTTTTAAAAAAA	perfect	41717811	41717817	CTTTTT	6	1	0	0	TRUE	0
chr12	41971258	41971278	GTTTAGGGAACCCCCTAAAC	perfect	41971266	41971270	AACC	4	1	0	0	TRUE	0
chr12	49939531	49939557	AATAGTTTGAGAACACTTAAACTATT	imperfect	49939542	49939546	AACA	4	3	0	0	TRUE	0
chr12	56263066	56263085	CTCAAACTTTTTTTTTGAG	perfect	56263072	56263079	CTTTTTT	7	1	0	0	TRUE	0
chr12	58831827	58831845	TTTAAAAGTTTTTTTAAA	perfect	58831834	58831838	GTTT	4	2	0	0	TRUE	0
chr12	65937117	65937144	TTTAAAAAAATTAATTTTTTTTTAAAA	imperfect	65937127	65937134	TTAATTT	7	1	0	0	TRUE	0
chr12	71392096	71392114	AAAAAATATTTTTTTTTT	perfect	71392102	71392108	TATTTT	6	1	0	0	TRUE	0
chr12	85424005	85424032	AGTTTTTTTTAATCTTAAAAAAAATCT	imperfect	85424015	85424022	AATCTTA	7	1	0	0	TRUE	0
chr12	93276233	93276261	CTCTTTTTTTAGGGAAAAAAAAAAAAAG	imperfect	93276243	93276251	AGGGAAAA	8	3	0	0	TRUE	0
chr12	119653615	119653635	AAAAAATTAAAAAATTTTTT	perfect	119653623	119653627	AAAA	4	1	0	0	TRUE	0
chr12	128986817	128986849	TGTATATATAAATACACATATGTATATATACA	imperfect	128986831	128986835	CACA	4	4	0	0	TRUE	0
chr12	131784529	131784549	TTTTTTGAGGAAAAAAAAAA	perfect	131784535	131784543	GAGGAAAA	8	1	0	0	TRUE	0
chr13	19597370	19597396	TTTAAAAACAATTTTTTTTTTTTAAA	imperfect	19597381	19597385	TTTT	4	1	0	0	TRUE	0
chr13	21296557	21296584	TAAAAAAGAATTCTGATTTTTTTTTTA	imperfect	21296567	21296574	TTCTGAT	7	1	0	0	TRUE	0
chr13	30571282	30571304	AAAAAAATGGTTTTTTTTTTTT	perfect	30571289	30571297	TGGTTTTT	8	3	0	0	TRUE	0
chr13	41495602	41495630	CTGTTTTTTTCTCCTGGAAAAAAAAAAG	imperfect	41495612	41495620	CTCCTGGA	8	1	0	0	TRUE	0
chr13	63424291	63424311	TTTTTTAAGAAAACAAAAAA	perfect	63424297	63424305	AAGAAAAC	8	1	0	0	TRUE	0
chr13	67803617	67803637	AAAAAATTATGATTTTTTTT	perfect	67803623	67803631	TTATGATT	8	1	0	0	TRUE	0
chr13	73035691	73035711	TTTTTTAGAATTAAAAAAAA	perfect	73035697	73035705	AGAATTAA	8	1	0	0	TRUE	0
chr13	83258561	83258589	TTAAAATAAACCATACATTTTTTTTTAA	imperfect	83258571	83258579	CCATACAT	8	1	0	0	TRUE	0
chr13	88329609	88329635	TCATATTTTTTGCAAAAAAAAAATGA	imperfect	88329620	88329624	GCAA	4	1	0	0	TRUE	0
chr13	91668622	91668642	TTTTTTAATCTCTAAAAAAA	perfect	91668628	91668636	AATCTCTA	8	1	0	0	TRUE	0
chr13	93675314	93675340	TGTTTTTTTCCTTAAAAAAAAAAACA	perfect	93675323	93675331	CCTTAAAA	8	2	0	0	TRUE	0
chr13	104256155	104256182	AAGAAAAATAAGGTTTTTTTTTTTCTT	imperfect	104256166	104256171	GGTTT	5	1	0	0	TRUE	0
chr13	107488199	107488219	TTTTTTTTCAAAAAAAAAAA	perfect	107488207	107488211	CAAA	4	1	0	0	TRUE	0
chr14	31681644	31681664	ATTTAAATTTTTTTTTAAAT	perfect	31681651	31681657	TTTTTT	6	1	0	0	TRUE	0
chr14	64196450	64196472	TGCAAAATAGAATTTTTTTGCA	perfect	64196457	64196465	TAGAATTT	8	1	0	0	TRUE	0
chr14	79034375	79034401	ACAGGTTTTTTGGAAAAAAAACATGT	imperfect	79034386	79034390	GGAA	4	2	0	0	TRUE	0
chr15	20406613	20406634	CATGTCCCTACAAAGGACATG	perfect	20406620	20406627	CTACAAA	7	1	0	0	TRUE	0
chr15	33415498	33415517	TTTTTTAAAAAAAAAAAAA	perfect	33415504	33415511	AAAAAAA	7	1	0	0	TRUE	0
chr15	45842960	45842987	TCCTAGCCTTAAAAAAAAAGGGTAGGA	imperfect	45842970	45842977	AAAAAAA	7	1	0	0	TRUE	0
chr15	51876767	51876785	TTTTTTTAAAAAAAAAAA	perfect	51876774	51876778	AAAA	4	1	0	0	TRUE	0
chr15	52358780	52358808	TTACTGTTTTTTAAAAAAAAAACACTAA	imperfect	52358792	52358796	AAAA	4	1	0	0	TRUE	0
chr15	94242921	94242973	TACACATATACACGTGTATATGTAGATACACATATACACGTGTATATGTGTA	perfect	94242944	94242950	AGATAC	6	3	0	0	TRUE	0
chr15	98489454	98489484	TATATATATATATACACACATATATATACA	imperfect	98489465	98489473	ATACACAC	8	4	0	0	TRUE	0
chr16	31227627	31227647	AAAAAACAATTTTTTTTTTT	perfect	31227633	31227641	CAATTTTT	8	1	0	0	TRUE	0
chr16	57566646	57566663	CAGCCCTGGGGGGGCTG	perfect	57566652	57566657	TGGGG	5	1	0	0	TRUE	0
chr16	64266865	64266897	ATTTATATATACGTGTGTGTGTATATATATAT	imperfect	64266877	64266885	GTGTGTGT	8	1	0	0	TRUE	0
chr16	77720425	77720441	CAGTGTGTAAACACTG	perfect	77720431	77720435	GTAA	4	4	0	0	TRUE	0
chr16	80285480	80285514	ATGTATATGTATATGTGTGTGTATACATATATAT	imperfect	80285493	80285501	TGTGTGTG	8	2	0	0	TRUE	0
chr17	11939549	11939575	ATAGCTCACATGTTCCTATGAGCTAT	imperfect	11939559	11939565	TGTTCC	6	3	0	0	TRUE	0
chr17	17676838	17676867	ACAAAACAAAACAAAACTTTTTTTTTTGT	imperfect	17676849	17676856	CAAAACT	7	1	0	0	TRUE	0
chr17	31135735	31135755	AAAAAACATTTTTTTTTTTT	perfect	31135741	31135749	CATTTTTT	8	1	0	0	TRUE	0
chr17	37783600	37783620	TTTTTTTTCCCCTCAAAAAA	perfect	37783606	37783614	TTCCCCTC	8	1	0	0	TRUE	0
chr17	65841886	65841920	TGTGTGTGTGTGTACACACATACACACACACACA	perfect	65841900	65841906	CACACA	6	3	0	0	TRUE	0
chr17	66411991	66412015	AAAAAAAATCTTTTTTTTTTTTTT	perfect	66411999	66412007	TCTTTTTT	8	3	0	0	TRUE	0
chr17	80290801	80290823	AAAAAAATTTTGTTTTTTTTTT	perfect	80290808	80290816	TTTTGTTT	8	1	0	0	TRUE	0
chr18	6454465	6454485	AAACTCTAAATAGAGAGTTT	perfect	6454472	6454478	AAATAG	6	3	0	0	TRUE	0
chr18	12665033	12665051	AAAAAAGGTTTTTTTTTT	perfect	12665039	12665045	GGTTTT	6	1	0	0	TRUE	0
chr18	13690697	13690717	TGTTAGAAGGAAAACTAACA	perfect	13690703	13690711	AAGGAAAA	8	1	0	0	TRUE	0
chr18	20176909	20176926	TCAACTAACACAGTTGA	perfect	20176915	20176920	AACAC	5	1	0	0	TRUE	0
chr18	25749817	25749835	TAACATCAAAAAATGTTA	perfect	25749823	25749829	CAAAAA	6	1	0	0	TRUE	0
chr18	34801499	34801527	AAAAATAAAATAACTTTTTTTTTTTTTT	imperfect	34801509	34801517	TAACTTTT	8	2	0	0	TRUE	0
chr18	49363246	49363264	TAAAAAGATTTTTTTTTA	perfect	49363252	49363258	GATTTT	6	1	0	0	TRUE	0
chr18	60658126	60658143	ATTACATATTTTGTAAT	perfect	60658132	60658137	TATTT	5	2	0	0	TRUE	0
chr18	63229978	63229994	TTTTTTTTTTAAAAAA	perfect	63229984	63229988	TTTT	4	1	0	0	TRUE	0
chr18	66948425	66948449	TCTTTTTTTTTTCCAAAAGAAAGA	imperfect	66948435	66948439	TTCC	4	1	0	0	TRUE	0
chr18	71543978	71543994	CATTTTATTAAAAATG	perfect	71543984	71543988	ATTA	4	1	0	0	TRUE	0
chr19	9740837	9740867	TGGCTAAAAAAAATTTTTTTTTTTTGGCCA	imperfect	9740850	9740854	TTTT	4	2	0	0	TRUE	0
chr19	9898516	9898543	CTCAAAAAAAAAAAAAATTTTTTTGTG	imperfect	9898526	9898533	AAAAAAA	7	1	0	0	TRUE	0
chr19	14863460	14863487	TTTTAAAAAAATTTTTTTTTTTTTAAA	imperfect	14863471	14863476	TTTTT	5	1	0	0	TRUE	0
chr19	16864826	16864853	CAAAAAAAAAATTTTTTTTTTTTTTTG	perfect	16864837	16864842	TTTTT	5	2	0	0	TRUE	0
chr19	18940099	18940117	AGGGGGGATGCCCCCCCT	perfect	18940106	18940110	ATGC	4	2	0	0	TRUE	0
chr2	3977648	3977676	TGTAAATTTATTTTTTTTTACATTTACA	imperfect	3977658	3977666	TTTTTTTT	8	1	0	0	TRUE	0
chr2	12697179	12697206	AATACATATTTCTAAAAAATATGTAAT	imperfect	12697190	12697195	CTAAA	5	2	0	0	TRUE	0
chr2	14522662	14522679	ACTTTTCAAAAAAAAGT	perfect	14522668	14522673	CAAAA	5	1	0	0	TRUE	0
chr2	24699555	24699574	TTTTTTTAGGGAAAAAAAA	perfect	24699562	24699567	AGGGA	5	1	0	0	TRUE	0
chr2	47167019	47167039	TTTTAAAAATTTTATTAAAA	perfect	47167025	47167033	AAATTTTA	8	2	0	0	TRUE	0
chr2	54754129	54754165	GTCTCAAAAAAAAAAATTTTTTTTTTTTTTAGAGAC	imperfect	54754145	54754149	TTTT	4	2	0	0	TRUE	0
chr2	61688480	61688508	AAAATAAAAAACTTTTTTTTTTTCTTTT	imperfect	61688491	61688497	CTTTTT	6	1	0	0	TRUE	0
chr2	72446766	72446786	TTAAAATAAACGTTTTTTAA	perfect	72446772	72446780	TAAACGTT	8	1	0	0	TRUE	0
chr2	83628067	83628088	TAAAAAAGTTTTATTTTTTTA	perfect	83628074	83628081	GTTTTAT	7	2	0	0	TRUE	0
chr2	97676017	97676035	TGCTTTGAGGGGAAAGCA	perfect	97676023	97676029	GAGGGG	6	2	0	0	TRUE	0
chr2	104050431	104050451	AAAAAAGCAATTTTTTTTTT	perfect	104050437	104050445	GCAATTTT	8	1	0	0	TRUE	0
chr2	104864671	104864689	ATTTTTGCTTTAAAAAAT	perfect	104864677	104864683	GCTTTA	6	1	0	0	TRUE	0
chr2	130613246	130613264	TATATATACACATATATA	perfect	130613253	130613257	ACAC	4	2	0	0	TRUE	0
chr2	132493488	132493525	ATATATATATATACACCATATATATATATATATATAT	imperfect	132493503	132493510	CCATATA	7	2	0	0	TRUE	0
chr2	138459285	138459313	AAACAAAAAACTGGTTTTTTTTTTATTT	imperfect	138459295	138459303	CTGGTTTT	8	1	0	0	TRUE	0
chr2	180502035	180502055	ATCTTTGCAAAAAAAAAGAT	perfect	180502041	180502049	GCAAAAAA	8	1	0	0	TRUE	0
chr2	182543687	182543706	TTTTTTCATTAAAAAAAAA	perfect	182543693	182543700	CATTAAA	7	1	0	0	TRUE	0
chr2	197299830	197299850	TTTTTTAAGAAGGAAAAAAA	perfect	197299836	197299844	AAGAAGGA	8	1	0	0	TRUE	0
chr2	213492671	213492699	AAAAAAGAAAGTTGTTTTTTTTTTTTTT	imperfect	213492681	213492689	GTTGTTTT	8	2	0	0	TRUE	0
chr2	226643579	226643601	TTTTTTTGAACTGTAAAAAAAA	perfect	226643586	226643594	GAACTGTA	8	1	0	0	TRUE	0
chr2	230146080	230146107	TATATATATATATCTCCTATATATACA	imperfect	230146090	230146097	TATCTCC	7	5	0	0	TRUE	0
chr2	233222492	233222510	AAAAGAAAATACTCTTTT	perfect	233222498	233222504	AAATAC	6	1	0	0	TRUE	0
chr20	6420442	6420465	TTCAAAAAGCATTTTTTTTTGAA	perfect	6420450	6420457	GCATTTT	7	1	0	0	TRUE	0
chr20	8134857	8134887	AGGTCTTTTTTAAAAAAAAAAAAAAAACCT	imperfect	8134868	8134876	AAAAAAAA	8	2	0	0	TRUE	0
chr20	8882450	8882473	TTCAAATAAGTTTTCTATTTGAA	perfect	8882458	8882465	AGTTTTC	7	4	0	0	TRUE	0
chr20	11145247	11145267	CAAAAAAATTCACATTTTTG	perfect	11145253	11145261	AATTCACA	8	1	0	0	TRUE	0
chr20	34014937	34014957	TTTTTTCAAAGTCAAAAAAA	perfect	34014943	34014951	CAAAGTCA	8	1	0	0	TRUE	0
chr20	35618510	35618530	CTCAAAGTTGCTTCTTTGAG	perfect	35618517	35618523	TTGCTT	6	2	0	0	TRUE	0
chr20	54371609	54371635	AAAAAAAAAAAACAACATTTTTTTTT	perfect	54371618	54371626	AAACAACA	8	4	0	0	TRUE	0
chr20	60802679	60802698	GGAAACGGCCCCTGTTTCC	perfect	60802685	60802692	GGCCCCT	7	2	0	0	TRUE	0
chr21	15353114	15353134	ATTTTTCTGTAAAAAAAAAT	perfect	15353120	15353128	CTGTAAAA	8	2	0	0	TRUE	0
chr21	25968313	25968335	AAAAAAATCTTTTTTTTTTTTT	perfect	25968320	25968328	TCTTTTTT	8	2	0	0	TRUE	0
chr22	22674677	22674697	GTGTGCATGCGTGCGCACAC	perfect	22674683	22674691	ATGCGTGC	8	2	0	0	TRUE	0
chr22	29192073	29192093	AACAAAAATTTTTTTTTGTT	perfect	29192081	29192085	TTTT	4	1	0	0	TRUE	0
chr3	5219693	5219710	CTTTTTACAAAAAAAAG	perfect	5219699	5219704	ACAAA	5	1	0	0	TRUE	0
chr3	16345813	16345839	GTGTGCGCGCGCGCGTGCGCGCACGC	imperfect	16345823	16345829	GCGCGT	6	6	0	0	TRUE	0
chr3	28578370	28578398	GGAAACAAAATACTACTTTTTTTTTTCC	imperfect	28578380	28578388	TACTACTT	8	1	0	0	TRUE	0
chr3	28695094	28695112	TATCTACCTATCTAGATA	perfect	28695100	28695106	CCTATC	6	1	0	0	TRUE	0
chr3	78655827	78655852	AATATTAATAACATATACTAATATT	imperfect	78655837	78655842	ACATA	5	4	0	0	TRUE	0
chr3	80375283	80375303	TGAAAACCTTTTTTTTTTCA	perfect	80375289	80375297	CCTTTTTT	8	1	0	0	TRUE	0
chr3	82095713	82095744	TTTCTAAAACATGCTGTTCATGTTTTAGCAA	imperfect	82095726	82095731	CTGTT	5	3	0	0	TRUE	0
chr3	84979662	84979682	TATAAACTGTTTTTTTTATA	perfect	84979668	84979676	CTGTTTTT	8	1	0	0	TRUE	0
chr3	94297131	94297165	TGTGTATATAAATGTGTGTATATATATATACACA	imperfect	94297144	94297152	GTGTGTAT	8	1	0	0	TRUE	0
chr3	94342764	94342791	CTTAGGGATGTTTTTTTCACCCCTAAG	imperfect	94342774	94342781	TTTTTTT	7	1	0	0	TRUE	0
chr3	133558121	133558150	TATATTTTTTTAATTAAAAAAAAAATAGA	imperfect	133558132	133558139	AATTAAA	7	1	0	0	TRUE	0
chr3	157990710	157990730	AAATTATGTTTTTTTAATTT	perfect	157990716	157990724	TGTTTTTT	8	1	0	0	TRUE	0
chr3	166903022	166903038	AGAACACTTTTGTTCT	perfect	166903028	166903032	CTTT	4	2	0	0	TRUE	0
chr3	167284180	167284206	TATATCTATATCTATATATATATATA	imperfect	167284191	167284195	CTAT	4	1	0	0	TRUE	0
chr3	174027059	174027079	TTTTTTTAAAAAAAAAAAAA	perfect	174027066	174027072	AAAAAA	6	1	0	0	TRUE	0
chr3	177738030	177738056	TGTGTGTGTGCATACACAAACACACA	imperfect	177738040	177738046	CATACA	6	3	0	0	TRUE	0
chr3	178208528	178208551	CTGGGGGGCAAGAACCCCCCCAG	perfect	178208536	178208543	CAAGAAC	7	1	0	0	TRUE	0
chr3	178251126	178251145	TATTTTGGCCAAAAAAATA	perfect	178251132	178251139	GGCCAAA	7	1	0	0	TRUE	0
chr4	10704453	10704472	GAAAAATATTTTTTTTTTC	perfect	10704459	10704466	TATTTTT	7	1	0	0	TRUE	0
chr4	12066349	12066377	AGAAAAAAGAGAAACTTGTTTTTTTTCT	imperfect	12066359	12066367	GAAACTTG	8	1	0	0	TRUE	0
chr4	13121160	13121176	AGAAAACGTTTTTTCT	perfect	13121166	13121170	CGTT	4	1	0	0	TRUE	0
chr4	27658852	27658871	TTACATTAAAAAAATGTAA	perfect	27658859	27658864	AAAAA	5	1	0	0	TRUE	0
chr4	32132628	32132647	TTAAAATTATGTTTTTTAA	perfect	32132634	32132641	TTATGTT	7	1	0	0	TRUE	0
chr4	38771078	38771108	TATATATATATAGATATAGATATAGATATA	imperfect	38771089	38771097	AGATATAG	8	2	0	0	TRUE	0
chr4	45170480	45170497	TTTTTTCAAAAAAAAAA	perfect	45170486	45170491	CAAAA	5	1	0	0	TRUE	0
chr4	48538706	48538728	AAAAAAACTTCCTTTTTTTTTT	perfect	48538713	48538721	CTTCCTTT	8	1	0	0	TRUE	0
chr4	54362308	54362327	TCTTTTTTTTTTTAAAAGA	perfect	54362314	54362321	TTTTTTT	7	1	0	0	TRUE	0
chr4	69920329	69920348	CCACCATTTTTTTTGGTGG	perfect	69920335	69920342	TTTTTTT	7	1	0	0	TRUE	0
chr4	75884421	75884450	TCCAAAAAAAAAAAAAATTTTTTTTTGAA	imperfect	75884433	75884438	AAAAA	5	1	0	0	TRUE	0
chr4	93389300	93389331	AAAATATTATTAGAAAAAATAATAATATTGT	imperfect	93389312	93389319	GAAAAAA	7	1	0	0	TRUE	0
chr4	103150496	103150523	AGCCTGAACCCAGGGGGGGTTGAGGCT	imperfect	103150507	103150512	AGGGG	5	1	0	0	TRUE	0
chr4	110594850	110594870	GAAGCATCAAAAAATGCTTC	perfect	110594857	110594863	CAAAAA	6	1	0	0	TRUE	0
chr4	112915360	112915382	CTTTAAATAGATGTTTTTAAAG	perfect	112915367	112915375	TAGATGTT	8	1	0	0	TRUE	0
chr4	119247966	119247995	ATCTTAAAAAAATATTTTTTTTTTGAGAT	imperfect	119247978	119247983	TATTT	5	1	0	0	TRUE	0
chr4	129808780	129808807	ACATTAAAGAAGAAATTTTTTTAATGT	imperfect	129808791	129808796	GAAAT	5	1	0	0	TRUE	0
chr4	136698449	136698469	CCTTTTCAGAAAAAAAAAGG	perfect	136698455	136698463	CAGAAAAA	8	1	0	0	TRUE	0
chr4	150503286	150503306	ACTGGGAGGCACCCCCCAGT	perfect	150503292	150503300	AGGCACCC	8	1	0	0	TRUE	0
chr4	174294715	174294734	GGGGGGCTGACCACCCCCC	perfect	174294721	174294728	CTGACCA	7	1	0	0	TRUE	0
chr4	176763843	176763863	AAAAAAAGGTCTTTTTTTTT	perfect	176763850	176763856	GGTCTT	6	1	0	0	TRUE	0
chr5	3730759	3730775	TTTTTTAAAAAAAAAA	perfect	3730765	3730769	AAAA	4	2	0	0	TRUE	0
chr5	15776638	15776658	AAAAAATTCGCACTTTTTTT	perfect	15776644	15776652	TTCGCACT	8	2	0	0	TRUE	0
chr5	15816248	15816286	ATGTATATATATATATGTGTGTATATATATATATATAT	imperfect	15816264	15816270	GTGTGT	6	1	0	0	TRUE	0
chr5	27039798	27039816	TGTTTTTAAAAAAAAACA	perfect	27039805	27039809	AAAA	4	1	0	0	TRUE	0
chr5	27080494	27080511	AGAAAACAGGTTTTTCT	perfect	27080500	27080505	CAGGT	5	1	0	0	TRUE	0
chr5	31828660	31828676	AATTTTGTAAAAAATT	perfect	31828666	31828670	GTAA	4	2	0	0	TRUE	0
chr5	39247104	39247124	TATATATATATGACTATATA	perfect	39247110	39247118	TATATGAC	8	2	0	0	TRUE	0
chr5	61304287	61304306	TAAAAAACATTTTTTTTTA	perfect	61304294	61304299	CATTT	5	1	0	0	TRUE	0
chr5	63487034	63487053	TAAAAATAGCTTTTTTTTA	perfect	63487040	63487047	TAGCTTT	7	1	0	0	TRUE	0
chr5	76949923	76949940	CTTAAATATCTTTTAAG	perfect	76949929	76949934	TATCT	5	5	0	0	TRUE	0
chr5	88271976	88272000	CCATTAGACTAGTCTTTCTAATGG	perfect	88271984	88271992	CTAGTCTT	8	8	0	0	TRUE	0
chr5	113368607	113368638	ATAGGAGAAAAAGTGTTTTTTTTTTTCCTAT	imperfect	113368619	113368626	GTGTTTT	7	1	0	0	TRUE	0
chr5	118926695	118926722	CAAAAAAGAAAGTGATTTTTTTTTTTG	imperfect	118926706	118926711	GTGAT	5	1	0	0	TRUE	0
chr5	122944427	122944452	TTTTTTTTTTCCCCCAAAAAAAGAA	imperfect	122944437	122944442	CCCCC	5	1	0	0	TRUE	0
chr5	125434366	125434385	CTTTTTCTTAAAAAAAAAG	perfect	125434372	125434379	CTTAAAA	7	1	0	0	TRUE	0
chr5	138235258	138235277	AAAAAAGGTGTTTTTTTTT	perfect	138235264	138235271	GGTGTTT	7	2	0	0	TRUE	0
chr5	159087253	159087289	ATATATATATATATACACACACACATATATATATAT	imperfect	159087267	159087275	ACACACAC	8	2	0	0	TRUE	0
chr5	167144150	167144170	AATTTTGAAAAAAAAAAATT	perfect	167144156	167144164	GAAAAAAA	8	1	0	0	TRUE	0
chr5	169992768	169992787	TGTTTTTAAAAAAAAAACA	perfect	169992775	169992780	AAAAA	5	1	0	0	TRUE	0
chr6	2836243	2836262	ATTTTTCCTAAAAAAAAAT	perfect	2836249	2836256	CCTAAAA	7	1	0	0	TRUE	0
chr6	8403338	8403373	ATATATATATATATATATAAAATATATATGTATAT	imperfect	8403352	8403359	ATATAAA	7	6	0	0	TRUE	0
chr6	16025166	16025192	TTATTTTTTTAAGAAAAAAAAATTAA	imperfect	16025176	16025182	AAGAAA	6	1	0	0	TRUE	0
chr6	25509837	25509859	AAAAAATTGTTTTTTATTTTTT	perfect	25509844	25509852	TGTTTTTT	8	2	0	0	TRUE	0
chr6	29735344	29735378	ATATATGTATATATATGTGTGTATATATATATAT	imperfect	29735357	29735365	TATGTGTG	8	8	0	0	TRUE	0
chr6	30468343	30468377	TATATATATATATATATATACATATATATATACA	imperfect	30468356	30468364	ATATATAC	8	8	0.005	6.56836e-08	TRUE	0.00122563
chr6	45275370	45275390	TTTTTTAGAAAAAGAAAAAA	perfect	45275376	45275384	AGAAAAAG	8	1	0	0	TRUE	0
chr6	46779569	46779587	ATATATGCGTATATATAT	perfect	46779575	46779581	GCGTAT	6	2	0	0	TRUE	0
chr6	46877455	46877484	CAAATTGGAAGTAAAATGCTTCAAATTTG	imperfect	46877466	46877473	TAAAATG	7	1	0	0	TRUE	0
chr6	58144596	58144612	ATGATTCTAAAATCAT	perfect	58144602	58144606	CTAA	4	1	0	0	TRUE	0
chr6	84007138	84007156	TTTTTTTCCTAAAAAAAA	perfect	84007145	84007149	CCTA	4	1	0	0	TRUE	0
chr6	86283535	86283554	CACCCCTACTGGGGGGGTG	perfect	86283541	86283548	TACTGGG	7	1	0	0	TRUE	0
chr6	91619640	91619674	TTTTAAATGTTTAAATGTTAATAAACATTTTAAA	imperfect	91619653	91619661	AATGTTAA	8	2	0	0	TRUE	0
chr6	118357706	118357728	TAAAAAAGTTGTTTTTTTTTTA	perfect	118357713	118357721	GTTGTTTT	8	1	0	0	TRUE	0
chr6	126866530	126866560	ATTATATATATGTATGTATATATATATATT	imperfect	126866541	126866549	GTATGTAT	8	2	0	0	TRUE	0
chr6	131044333	131044352	TTTTTTGTTTAAAAAAAAA	perfect	131044339	131044346	GTTTAAA	7	1	0	0	TRUE	0
chr6	144253538	144253558	AAAAAAACGATTTTTTTTTT	perfect	144253545	144253551	CGATTT	6	1	0	0	TRUE	0
chr6	147616267	147616287	TATATATTTATTCATATATA	perfect	147616274	147616280	TTATTC	6	4	0	0	TRUE	0
chr7	22807575	22807595	AAAAAACACCTTTTTTTTTT	perfect	22807581	22807589	CACCTTTT	8	1	0	0	TRUE	0
chr7	25697505	25697524	TGTTTTGAAAAAAAAAACA	perfect	25697511	25697518	GAAAAAA	7	1	0	0	TRUE	0
chr7	44297698	44297728	ATGGCTTTTTTGCAGGGAAAAAAAAACCAT	imperfect	44297709	44297717	GCAGGGAA	8	2	0	0	TRUE	0
chr7	51480365	51480395	AAGAAAAAAAACTCTGATTTTTTTTTTCTT	perfect	51480376	51480384	CTCTGATT	8	1	0	0	TRUE	0
chr7	63902967	63902993	TGTTTTTTTTTTAAATAAAAAAAAAA	imperfect	63902977	63902983	TTAAAT	6	1	0	0	TRUE	0
chr7	64051631	64051651	AAAAAACTTCAATTTTTTTT	perfect	64051637	64051645	CTTCAATT	8	1	0	0	TRUE	0
chr7	74055778	74055805	CCAAAAAAAAGAAATTTTTTTTTTTTG	imperfect	74055788	74055795	GAAATTT	7	1	0	0	TRUE	0
chr7	75775225	75775245	AAAAAAACAAATTCTTTTTT	perfect	75775231	75775239	ACAAATTC	8	1	0	0	TRUE	0
chr7	83251775	83251803	TATATATATACATATGTTTATATATGTA	imperfect	83251785	83251793	CATATGTT	8	1	0	0	TRUE	0
chr7	93063730	93063756	AAAATATATCTTTCTGGATACATTTT	imperfect	93063740	93063746	TTTCTG	6	1	0	0	TRUE	0
chr7	97984413	97984440	AGTGATTTTATGCTGGCTAAAATCCCT	imperfect	97984423	97984430	TGCTGGC	7	7	0.005	4.37999e-07	TRUE	0.00814387
chr7	101639159	101639178	ATTTTTATTACAAAAAAAT	perfect	101639165	101639172	ATTACAA	7	2	0	0	TRUE	0
chr7	123151347	123151367	ATATATATATTTGAATATAT	perfect	123151353	123151361	ATATTTGA	8	1	0	0	TRUE	0
chr7	125980106	125980126	AAATAATTATTTATTTATTT	perfect	125980112	125980120	TTATTTAT	8	4	0	0	TRUE	0
chr7	149554969	149554986	GGGGGGGTCAGCCCCCC	perfect	149554975	149554980	GTCAG	5	1	0	0	TRUE	0
chr8	26288636	26288669	AAAAGAAAAAAAAGTTTTGTTTTTTTTTGTTTT	imperfect	26288649	26288656	GTTTTGT	7	1	0	0	TRUE	0
chr8	27605469	27605488	GCTGGGACCAGCCCCCAGC	perfect	27605475	27605482	ACCAGCC	7	1	0	0	TRUE	0
chr8	32388658	32388678	TTTTTTTTCGTCTCAAAAAA	perfect	32388664	32388672	TTCGTCTC	8	2	0	0	TRUE	0
chr8	58957797	58957824	AAGGAAAAAACTATTTTTTTTTTCCCT	imperfect	58957807	58957814	CTATTTT	7	1	0	0	TRUE	0
chr8	69544242	69544264	AAACAAATGTTTTTTTTTGTTT	perfect	69544249	69544257	TGTTTTTT	8	1	0	0	TRUE	0
chr8	78846433	78846451	ATTTTTCCACAAAAAAAT	perfect	78846439	78846445	CCACAA	6	1	0	0	TRUE	0
chr8	87603000	87603016	AAAAAATAATTTTTTT	perfect	87603006	87603010	TAAT	4	1	0	0	TRUE	0
chr8	92273264	92273295	AGTTTTTTTTTTTCTTTAAAAAAAAAAACCT	imperfect	92273277	92273282	CTTTA	5	1	0	0	TRUE	0
chr8	98752773	98752789	CCCATTAAAAAATGGG	perfect	98752779	98752783	AAAA	4	1	0	0	TRUE	0
chr8	112157507	112157539	ACATATATATGTGCATGTATATATATATATGT	imperfect	112157519	112157527	GCATGTAT	8	2	0	0	TRUE	0
chr8	115646573	115646590	AGTATGCCCCCCATACT	perfect	115646579	115646584	CCCCC	5	1	0	0	TRUE	0
chr8	116674881	116674901	AAAAAAAGTTGTTTTTTTTT	perfect	116674888	116674894	GTTGTT	6	1	0	0	TRUE	0
chr8	119739020	119739040	TTTTTTTTTAAATTAAAAAA	perfect	119739026	119739034	TTTAAATT	8	2	0	0	TRUE	0
chr8	134303748	134303770	TAATTTTCATCCAAAAAAATTA	perfect	134303755	134303763	CATCCAAA	8	1	0	0	TRUE	0
chr8	136717112	136717130	TTATTTAAAAAAAAATAA	perfect	136717118	136717124	AAAAAA	6	1	0	0	TRUE	0
chr9	4203139	4203159	CCCATTTACCAAAAAATGGG	perfect	4203146	4203152	ACCAAA	6	1	0	0	TRUE	0
chr9	10837095	10837115	TAAAAAACTTTTTTTTTTTA	perfect	10837102	10837108	CTTTTT	6	1	0	0	TRUE	0
chr9	17176279	17176299	TGATAATTTTTTTTTTATCA	perfect	17176285	17176293	TTTTTTTT	8	1	0	0	TRUE	0
chr9	20225549	20225576	ACTATATATATTATATATATATATAAT	imperfect	20225560	20225565	TATAT	5	2	0	0	TRUE	0
chr9	25800435	25800452	TAAAAATACTTTTTTTA	perfect	25800441	25800446	TACTT	5	1	0	0	TRUE	0
chr9	70272354	70272371	TTAAAATGTTTTTTTAA	perfect	70272360	70272365	TGTTT	5	2	0	0	TRUE	0
chr9	71482361	71482381	GTTTTTTTTTTTTTAAAAAC	perfect	71482367	71482375	TTTTTTTT	8	1	0	0	TRUE	0
chr9	72251636	72251656	AAAAAAAATTTTTTTTTTTT	perfect	72251644	72251648	TTTT	4	1	0	0	TRUE	0
chr9	79631971	79631991	TAAAAATTTACGTTTTTTTA	perfect	79631977	79631985	TTTACGTT	8	2	0	0	TRUE	0
chr9	97352970	97353006	ATATACATATATATATATACACATATATACGTATAT	imperfect	97352984	97352992	ATATACAC	8	2	0	0	TRUE	0
chr9	101270283	101270309	TTTTAAAAAGATGTTTTTTTTTAAAA	imperfect	101270294	101270298	TGTT	4	1	0	0	TRUE	0
chr9	113276809	113276829	AAAAAATTACAATTTTTTTT	perfect	113276815	113276823	TTACAATT	8	1	0	0	TRUE	0
chr9	117964869	117964889	AAAAAAGACTATCTTTTTTT	perfect	117964875	117964883	GACTATCT	8	1	0	0	TRUE	0
chr9	134595774	134595796	CATATATACACACACATATATG	perfect	134595781	134595789	ACACACAC	8	2	0	0	TRUE	0
chrX	5471331	5471353	TTTTTTTGCAAAAAAAAAAAAA	perfect	5471338	5471346	GCAAAAAA	8	5	0	0	TRUE	0
chrX	23234646	23234675	GTACAACTCCACTTTTTTTGGAGTTGTAC	perfect	23234657	23234664	CTTTTTT	7	1	0	0	TRUE	0
chrX	35319886	35319905	TGGGCTAAAAAAAAGCCCA	perfect	35319892	35319899	AAAAAAA	7	1	0	0	TRUE	0
chrX	35812258	35812278	AAAAAATCAAATTTTTTTTT	perfect	35812264	35812272	TCAAATTT	8	1	0	0	TRUE	0
chrX	36271975	36271993	GTCCTAATTCAATAGGAC	perfect	36271981	36271987	ATTCAA	6	2	0	0	TRUE	0
chrX	76223399	76223417	ATTTTTATCAAAAAAAAT	perfect	76223405	76223411	ATCAAA	6	1	0	0	TRUE	0
chrX	79703250	79703276	ACTCTTTTTTAAAAAAAAAAAACAGT	imperfect	79703260	79703266	AAAAAA	6	4	0	0	TRUE	0
chrX	87409425	87409445	GTTCACTCAGATAAGTGAAC	perfect	87409432	87409438	CAGATA	6	2	0	0	TRUE	0
chrX	89266761	89266779	GTTTTTTAAAAAAAAAAC	perfect	89266768	89266772	AAAA	4	1	0	0	TRUE	0
chrX	101764167	101764195	ATAAAAGAAAGAGGTGATTTTTTTTTAT	imperfect	101764177	101764185	GAGGTGAT	8	2	0	0	TRUE	0
chrX	114337869	114337887	ACATTTAAAAAAAAATGT	perfect	114337875	114337881	AAAAAA	6	1	0	0	TRUE	0
chrX	123050668	123050688	TTAAAATATTCTTTTTTTAA	perfect	123050674	123050682	TATTCTTT	8	1	0	0	TRUE	0
chrX	128936978	128937018	ATATATACACACATATATGTGTGTATATGTGTATATATAT	imperfect	128936995	128937001	TGTGTG	6	6	0	0	TRUE	0
chrX	134420556	134420576	TTTTTTCCATTTAAAAAAAA	perfect	134420562	134420570	CCATTTAA	8	1	0	0	TRUE	0
chrX	145545495	145545513	AGAAAACCATTTTTTTCT	perfect	145545501	145545507	CCATTT	6	1	0	0	TRUE	0
